# Supplementary material for: PKA activity is essential for relieving the suppression of hyphal growth and appressorium formation by MoSfl1 in Magnaporthe oryzae
Source: PLoS Genet. 2017 Aug 14;13(8):e1006954. doi: 10.1371/journal.pgen.1006954 (PMC5570492; doi:10.1371/journal.pgen.1006954)
Supplement: S3 Table — (XLSX) [file pgen.1006954.s009.xlsx]

## Sheet: Sheet1
S3 Table. Down-regulated genes in the cpkA cpk2 double mutant
gene_id	EntrzGene_id	description	InterPro Description	gene_name	locus	Guy11_FPKM	CAC2_FPKM	log2(Fold_change)-Guy-11/CoKA-12	p-value	FDR
MGG_18120	-	Putative uncharacterized protein [Source:UniProt/SPTREMBL;Acc:Q2KEK1]		MGG_18120	supercont8.8:235599-236144	11.1561	0	NA	0.00208399	0.0153142
MGG_17999	12984897	Putative uncharacterized protein [Source:UniProt/SPTREMBL;Acc:G4NJE2]		MGG_17999	7:1957531-1958020	167.552	68.0469	1.30001	9.43e-05	0.000960529
MGG_17996	-	-	-	-	7:1938491-1938742	202.156	37.2596	2.43978	1.49e-17	4.73e-16
MGG_17971	12984856	Putative uncharacterized protein [Source:UniProt/SPTREMBL;Acc:G5EHH2]		MGG_17971	7:1612854-1613525	28.8066	4.54094	2.66534	0.00135506	0.0105524
MGG_17926	12984799	Putative uncharacterized protein [Source:UniProt/SPTREMBL;Acc:G5EHH3]		MGG_17926	7:1032537-1032917	84.4696	14.357	2.55668	1.8e-08	3.18e-07
MGG_17913	12984785	Putative uncharacterized protein [Source:UniProt/SPTREMBL;Acc:G4NLE4]		MGG_17913	7:939818-940648	69.9698	26.5115	1.40011	0.00708157	0.0432252
MGG_17879	12984743	Putative uncharacterized protein [Source:UniProt/SPTREMBL;Acc:G4NKR5]		MGG_17879	7:514385-514926	84.7701	32.4302	1.38622	0.00271147	0.0191878
MGG_17863	12984719	Putative uncharacterized protein [Source:UniProt/SPTREMBL;Acc:G4NK76]		MGG_17863	7:213538-214136	51.5047	16.4452	1.64704	0.00465362	0.0305724
MGG_17844	12987344	Putative uncharacterized protein [Source:UniProt/SPTREMBL;Acc:G4NIM3]		MGG_17844	6:4100512-4101609	28.5652	0.660818	5.43386	2.76e-06	3.62e-05
MGG_17823	12987294	Cyanide hydratase [Source:UniProt/SPTREMBL;Acc:G4NIA2]	Nitrilase/cyanide hydratase and apolipoprotein N-acyltransferase;"Nitrilase/cyanide hydratase, conserved site"	MGG_17823	6:3735690-3740958	541.694	55.7707	3.2799	1.71e-68	1.91e-66
MGG_17822	12987293	Putative uncharacterized protein [Source:UniProt/SPTREMBL;Acc:G4NIA1]	Peptidase M14, carboxypeptidase A	MGG_17822	6:3735690-3740958	105.336	11.7248	3.16736	7.43e-14	1.88e-12
MGG_17792	12987241	Putative uncharacterized protein [Source:UniProt/SPTREMBL;Acc:G4NI04]		MGG_17792	6:3468363-3468890	121.878	1.86417	6.03076	1.15e-25	5.23e-24
MGG_17791	12987240	Putative uncharacterized protein [Source:UniProt/SPTREMBL;Acc:G4NHZ9]		MGG_17791	6:3459380-3459882	199.201	34.462	2.53115	1.61e-18	5.36e-17
MGG_17677	12986143	Putative uncharacterized protein [Source:UniProt/SPTREMBL;Acc:G4NIP9]	Major facilitator superfamily;Major facilitator superfamily domain;"Major facilitator superfamily domain, general substrate transporter"	MGG_17677	6:1773061-1782769	980.885	486.275	1.01231	7.66e-11	1.66e-09
MGG_17542	12985137	Putative uncharacterized protein [Source:UniProt/SPTREMBL;Acc:G4NER3]	FAD dependent oxidoreductase	MGG_17542	5:4221574-4224843	123.204	54.5527	1.17533	0.00382209	0.0259249
MGG_17532	12985125	Putative uncharacterized protein [Source:UniProt/SPTREMBL;Acc:G4NEG2]	Protein of unknown function DUF1349	MGG_17532	5:4088037-4093996	50.7723	11.2241	2.17744	0.000270264	0.00252994
MGG_17522	12985086	Putative uncharacterized protein [Source:UniProt/SPTREMBL;Acc:G4NE65]		MGG_17522	5:3944374-3944703	2460.16	658.381	1.90176	6.37e-128	1.63e-125
MGG_17520	12985083	Putative uncharacterized protein [Source:UniProt/SPTREMBL;Acc:G4NDY3]		MGG_17520	5:3854709-3854964	214.702	88.6552	1.27606	1.49e-05	0.00017324
MGG_17508	12985056	Putative uncharacterized protein [Source:UniProt/SPTREMBL;Acc:G4NDV4]		MGG_17508	5:3760389-3763200	61.4912	19.3624	1.66712	0.00157144	0.0119206
MGG_17504	12985051	Iron sulfur assembly protein 1 [Source:UniProt/SPTREMBL;Acc:G4NDU1]	FeS cluster insertion;FeS cluster biogenesis;"FeS cluster insertion, C-terminal, conserved site"	MGG_17504	5:3694953-3696319	350.309	138.633	1.33736	2.06e-09	3.94e-08
MGG_17484	12985005	Putative uncharacterized protein [Source:UniProt/SPTREMBL;Acc:G4ND92]	Bulb-type lectin domain	MGG_17484	5:3421086-3422968	13.0469	0	NA	0.00064784	0.00550274
MGG_17458	12984936	Putative uncharacterized protein [Source:UniProt/SPTREMBL;Acc:G4NC50]		MGG_17458	5:2908879-2909365	38.5951	9.19146	2.07005	0.00327745	0.0225562
MGG_17417	12984091	Putative uncharacterized protein [Source:UniProt/SPTREMBL;Acc:G4NBA1]		MGG_17417	5:2376047-2376613	17.7169	0	NA	0.000108634	0.00109901
MGG_17365	12984034	Putative uncharacterized protein [Source:UniProt/SPTREMBL;Acc:G4NEC3]		MGG_17365	5:1592371-1595236	163.191	52.2891	1.64198	1.83e-07	2.89e-06
MGG_17331	12986650	Putative uncharacterized protein [Source:UniProt/SPTREMBL;Acc:G4ND27]		MGG_17331	5:892284-892530	172.04	71.955	1.25758	0.000120896	0.00121218
MGG_17245	12986549	Putative uncharacterized protein [Source:UniProt/SPTREMBL;Acc:G4N9C0]		MGG_17245	4:4899571-4899925	72.9132	25.8646	1.4952	0.00208132	0.0153146
MGG_17190	12985611	Putative uncharacterized protein [Source:UniProt/SPTREMBL;Acc:G4N7V5]		MGG_17190	4:4058787-4059345	106.271	19.9908	2.41034	6.21e-10	1.25e-08
MGG_17186	-	-	-	-	4:3940365-3940778	80122.7	40027.2	1.00123	0	0
MGG_17185	-	-	-	-	4:3856430-3856842	18.7885	1.60717	3.54726	0.00291268	0.0202684
MGG_17148	12985478	Putative uncharacterized protein [Source:UniProt/SPTREMBL;Acc:G4N607]		MGG_17148	4:3063137-3063570	28.0496	6.57755	2.09236	0.00657157	0.0405511
MGG_17132	12985407	Putative uncharacterized protein [Source:UniProt/SPTREMBL;Acc:G4NAC0]		MGG_17132	4:2715854-2716398	64.7002	12.3296	2.39164	4.56e-06	5.82e-05
MGG_17089	12984475	Putative uncharacterized protein [Source:UniProt/SPTREMBL;Acc:G4N8A9]		MGG_17089	4:1812119-1812585	13.2888	0	NA	0.00064784	0.00550274
MGG_17062	12984394	Putative uncharacterized protein [Source:UniProt/SPTREMBL;Acc:G4N751]	Thioredoxin-like fold	MGG_17062	4:1256409-1264807	226.218	84.5508	1.41982	1.98e-07	3.1e-06
MGG_17039	12984317	Putative uncharacterized protein [Source:UniProt/SPTREMBL;Acc:G4N5X9]		MGG_17039	4:651089-651382	21.1757	3.87074	2.45173	0.00829923	0.049637
MGG_16880	12985177	Cript family protein [Source:UniProt/SPTREMBL;Acc:G4N507]	PDZ-binding protein, CRIPT	MGG_16880	3:4880127-4881505	211.211	104.33	1.01753	0.00248786	0.0178291
MGG_16869	12985139	Putative uncharacterized protein [Source:UniProt/SPTREMBL;Acc:G4N4F1]		MGG_16869	3:4612070-4614498	529.891	21.9415	4.59396	3.53e-93	5.17e-91
MGG_16868	12985118	Putative uncharacterized protein [Source:UniProt/SPTREMBL;Acc:G4N4E3]	Ubiquitin-conjugating enzyme/RWD-like	MGG_16868	3:4590446-4592842	61.6657	11.5907	2.4115	4.61e-06	5.87e-05
MGG_16836	12985032	Putative uncharacterized protein [Source:UniProt/SPTREMBL;Acc:G4N384]		MGG_16836	3:4049285-4055200	486.082	189.394	1.35981	5.16e-13	1.24e-11
MGG_16641	12987040	Putative uncharacterized protein [Source:UniProt/SPTREMBL;Acc:G4N174]		MGG_16641	3:714808-715093	18.3412	2.03706	3.17053	0.00819698	0.0491296
MGG_16418	12986353	Putative uncharacterized protein [Source:UniProt/SPTREMBL;Acc:G4MN62]	Acyl-CoA N-acyltransferase;GCN5-related N-acetyltransferase (GNAT) domain	MGG_16418	1:5829712-5833862	129.329	10.5654	3.61363	4.94e-19	1.68e-17
MGG_16374	12986291	Putative uncharacterized protein [Source:UniProt/SPTREMBL;Acc:G4MM59]	NAD(P)-binding domain	MGG_16374	1:5373140-5379762	144.193	45.9555	1.64969	6.62e-07	9.65e-06
MGG_16364	12986280	Putative uncharacterized protein [Source:UniProt/SPTREMBL;Acc:G4MLS6]		MGG_16364	1:5266925-5267652	96.3691	5.07068	4.24832	3.05e-16	8.95e-15
MGG_16315	12985343	Putative uncharacterized protein [Source:UniProt/SPTREMBL;Acc:G4MS48]	BTB/POZ fold;BTB/POZ-like;BTB/POZ	MGG_16315	1:4687779-4691999	61.5917	9.52962	2.69225	5.17e-07	7.64e-06
MGG_16298	12985322	Putative uncharacterized protein [Source:UniProt/SPTREMBL;Acc:G4MRK3]	Exoribonuclease, phosphorolytic domain 1;"Exoribonuclease, phosphorolytic domain 2";Ribosomal protein S5 domain 2-type fold	MGG_16298	1:4403566-4410244	2337.05	907.277	1.36507	2.54e-57	2.53e-55
MGG_16296	12985320	Putative uncharacterized protein [Source:UniProt/SPTREMBL;Acc:G4MRJ3]		MGG_16296	1:4372074-4372314	359.901	166.819	1.10932	4.89e-06	6.2e-05
MGG_16265	12985288	Putative uncharacterized protein [Source:UniProt/SPTREMBL;Acc:G4MQA6]		MGG_16265	1:4057959-4058280	13.7914	0	NA	0.00064784	0.00550274
MGG_16259	12985281	Putative uncharacterized protein [Source:UniProt/SPTREMBL;Acc:G4MQ82]	ORMDL	MGG_16259	1:3946692-3951113	139.967	63.0662	1.15015	0.00349226	0.0238166
MGG_16245	-	-	-	-	1:3751994-3752430	14.5601	0	NA	0.00036617	0.0033256
MGG_16210	12985229	Putative uncharacterized protein [Source:UniProt/SPTREMBL;Acc:G4MMZ8]		MGG_16210	1:3187132-3189954	9.46584	0	NA	0.00699761	0.0427937
MGG_16191	12984558	Putative uncharacterized protein [Source:UniProt/SPTREMBL;Acc:G4MMI9]		MGG_16191	1:3007336-3007567	27.0834	4.5137	2.58503	0.00213724	0.0155838
MGG_16187	12984553	Putative uncharacterized protein [Source:UniProt/SPTREMBL;Acc:G4MMG9]		MGG_16187	1:2947570-2950746	12989.5	888.663	3.86957	0	0
MGG_16166	12984504	Putative uncharacterized protein [Source:UniProt/SPTREMBL;Acc:G4MLP4]		MGG_16166	1:2682893-2683163	23.049	2.84301	3.01921	0.00125762	0.00986165
MGG_16135	12984432	Putative uncharacterized protein [Source:UniProt/SPTREMBL;Acc:G4MK97]		MGG_16135	1:2102163-2102402	26.1427	2.93869	3.15316	0.000273818	0.00255684
MGG_16126	12984406	Putative uncharacterized protein [Source:UniProt/SPTREMBL;Acc:G4MRH1]	ER lumen protein retaining receptor	MGG_16126	1:1797086-1800333	205.459	84.8807	1.27534	1.7e-05	0.000196833
MGG_16107	12984370	Putative uncharacterized protein [Source:UniProt/SPTREMBL;Acc:G4MQZ7]		MGG_16107	1:1586406-1587247	64.1465	20.5072	1.64524	0.00136198	0.0105953
MGG_15831	12985567	Putative uncharacterized protein [Source:UniProt/SPTREMBL;Acc:G4MYV1]	HAD-superfamily hydrolase, subfamily IA, variant 3;HAD-like domain	MGG_15831	2:5918036-5924751	245.202	101.239	1.27621	3.36e-06	4.36e-05
MGG_15815	12985536	Putative uncharacterized protein [Source:UniProt/SPTREMBL;Acc:G4MYA5]		MGG_15815	2:5672740-5674075	9.88954	0	NA	0.00699761	0.0427937
MGG_15781	12985427	Putative uncharacterized protein [Source:UniProt/SPTREMBL;Acc:G4MW85]		MGG_15781	2:5014009-5016930	14.7809	0	NA	0.00036617	0.0033256
MGG_15732	12984687	Putative uncharacterized protein [Source:UniProt/SPTREMBL;Acc:G4MTI2]	Peptidase aspartic, active site;"Peptidase aspartic, catalytic";Peptidase A1;Peptidase aspartic	MGG_15732	2:4020269-4025038	43.8319	13.6544	1.68262	0.00736939	0.0448606
MGG_15679	12984632	Putative uncharacterized protein [Source:UniProt/SPTREMBL;Acc:G4MZ17]		MGG_15679	2:3246242-3246892	227.297	36.9947	2.61919	2.89e-22	1.13e-20
MGG_15571	12987188	Putative uncharacterized protein [Source:UniProt/SPTREMBL;Acc:G4MTT4]		MGG_15571	2:1425635-1432666	50.4581	15.9251	1.66378	0.00398942	0.026834
MGG_15570	12987187	Putative uncharacterized protein [Source:UniProt/SPTREMBL;Acc:G4MTT3]		MGG_15570	2:1423618-1424046	23.7363	4.83618	2.29516	0.00772627	0.0467806
MGG_15529	12987083	Putative uncharacterized protein [Source:UniProt/SPTREMBL;Acc:G4MZ00]		MGG_15529	2:610162-610435	43.6635	12.9371	1.75491	0.0043824	0.0290443
MGG_15337	12985496	Zygote-specific protein [Source:UniProt/SPTREMBL;Acc:G4MX47]		MGG_15337	2:5375961-5376186	75.9104	9.17737	3.04814	1.95e-09	3.76e-08
MGG_15312	12986449	Putative uncharacterized protein [Source:UniProt/SPTREMBL;Acc:G4MQT8]		MGG_15312	1:6750206-6750563	227.854	108.875	1.06544	0.000720092	0.00605715
MGG_15146	12985349	Putative uncharacterized protein [Source:UniProt/SPTREMBL;Acc:G4MKD8]		MGG_15146	1:4733024-4734824	103.742	42.3737	1.29176	0.00251228	0.017987
MGG_15138	12985180	Putative uncharacterized protein [Source:UniProt/SPTREMBL;Acc:G4N526]		MGG_15138	3:4933521-4938121	82.8799	24.8163	1.73973	8.06e-05	0.000831426
MGG_15052	12985513	Putative uncharacterized protein [Source:UniProt/SPTREMBL;Acc:G4MXT3]		MGG_15052	2:5602281-5603500	25.0716	2.06941	3.59876	0.000454205	0.00400894
MGG_15036	12984729	RO10 [Source:UniProt/SPTREMBL;Acc:G5EI03]		MGG_15036	7:312681-313415	281.532	113.467	1.31103	2.22e-07	3.45e-06
MGG_15026	12984898	Putative uncharacterized protein [Source:UniProt/SPTREMBL;Acc:G4NJE3]	Glucose-methanol-choline oxidoreductase, C-terminal;"Glucose-methanol-choline oxidoreductase, N-terminal";Glucose-methanol-choline oxidoreductase	MGG_15026	7:1958778-1962997	229.88	29.0006	2.98673	3.37e-26	1.58e-24
MGG_15022	12984890	Putative uncharacterized protein [Source:UniProt/SPTREMBL;Acc:G5EI76]		MGG_15022	7:1936495-1937294	2084.85	566.653	1.87941	4.34e-106	7.77e-104
MGG_15018	12984885	1-phosphatidylinositol-4,5-bisphosphate phosphodiesterase 1 [Source:UniProt/SPTREMBL;Acc:G4NJD0]	Phosphoinositide phospholipase C;"Phospholipase C, phosphatidylinositol-specific, Y domain";"Phospholipase C, phosphatidylinositol-specific , X domain";"PLC-like phosphodiesterase, TIM beta/alpha-barrel domain"	MGG_15018	7:1921304-1927355	128.558	11.0503	3.54026	3.35e-18	1.11e-16
MGG_14966	12985836	Putative uncharacterized protein [Source:UniProt/SPTREMBL;Acc:G4NG69]	Chitin-binding, type 1;Polysaccharide deacetylase;"Glycoside hydrolase/deacetylase, beta/alpha-barrel"	MGG_14966	6:846638-848584	2543.83	73.2468	5.11809	0	0
MGG_14892	12985972	Putative uncharacterized protein [Source:UniProt/SPTREMBL;Acc:G4NGH3]		MGG_14892	6:1209956-1211594	832.287	271.95	1.61374	1.29e-31	7.11e-30
MGG_14774	5051046	Putative uncharacterized protein [Source:UniProt/SPTREMBL;Acc:G4MXM6]		MGG_14774	2:2858207-2859341	181.793	78.0696	1.21946	0.000202952	0.00194834
MGG_14715	5049986	Putative uncharacterized protein [Source:UniProt/SPTREMBL;Acc:G4NDY2]		MGG_14715	5:3853459-3854236	4575.94	122.819	5.21946	0	0
MGG_14700	5049777	Putative uncharacterized protein [Source:UniProt/SPTREMBL;Acc:G4NCY5]		MGG_14700	5:3256121-3256283	1978.18	723.316	1.45148	7.31e-57	7.23e-55
MGG_14629	5051192	Putative uncharacterized protein [Source:UniProt/SPTREMBL;Acc:G4MQN6]		MGG_14629	1:4110016-4110283	2819.11	857.704	1.71669	2.73e-118	6.15e-116
MGG_14602	5048741	Endo-1,6-beta-D-glucanase [Source:UniProt/SPTREMBL;Acc:G4MNS0]	Glycoside hydrolase, superfamily;"Glycoside hydrolase, subgroup, catalytic domain";"Glycoside hydrolase, family 30";"Glycosyl hydrolase, family 13, all-beta"	MGG_14602	1:643269-644736	112.398	5.45783	4.36415	1.6e-19	5.58e-18
MGG_14550	5049485	Putative uncharacterized protein [Source:UniProt/SPTREMBL;Acc:G4MRK7]	NAD(P)-binding domain;Glucose/ribitol dehydrogenase	MGG_14550	1:4417066-4419248	46.8202	10.5474	2.15024	0.00042832	0.00380729
MGG_14463	5051816	Putative uncharacterized protein [Source:UniProt/SPTREMBL;Acc:G4N059]		MGG_14463	3:5446034-5447532	120.188	34.8036	1.78798	7.92e-07	1.14e-05
MGG_14340	5051743	Putative uncharacterized protein [Source:UniProt/SPTREMBL;Acc:G4MKE8]		MGG_14340	1:4763438-4764473	138.748	4.32214	5.00458	3.94e-26	1.84e-24
MGG_14270	5048786	Putative uncharacterized protein [Source:UniProt/SPTREMBL;Acc:G4MLG2]		MGG_14270	1:7712144-7714552	101.373	39.8553	1.34683	0.00116505	0.00922874
MGG_14269	5048784	Putative uncharacterized protein [Source:UniProt/SPTREMBL;Acc:G4ML40]		MGG_14269	1:7670631-7672023	767.791	106.598	2.84853	4.14e-80	5.19e-78
MGG_14237	5048796	Putative uncharacterized protein [Source:UniProt/SPTREMBL;Acc:G4NBU7]		MGG_14237	5:215964-216920	62.0303	8.65003	2.8422	1.18e-07	1.91e-06
MGG_14232	5048793	Nitrate reductase 1 [Source:UniProt/SPTREMBL;Acc:G4NBV4]	Immunoglobulin E-set;Eukaryotic molybdopterin oxidoreductase;"Moybdenum cofactor oxidoreductase, dimerisation";"Oxidoreductase, molybdopterin-binding domain"	MGG_14232	5:237979-241092	232.794	9.95758	4.54711	3.19e-41	2.29e-39
MGG_14154	5048951	Putative uncharacterized protein [Source:UniProt/SPTREMBL;Acc:G4NIM4]		MGG_14154	6:4101975-4106427	500.132	3.04721	7.35868	2.79e-109	5.72e-107
MGG_14068	5049199	FAD dependent oxidoreductase [Source:UniProt/SPTREMBL;Acc:G4MYI0]	FAD dependent oxidoreductase;Rieske [2Fe-2S] iron-sulphur domain	MGG_14068	2:441355-443579	37.5397	10.252	1.87251	0.00834826	0.0497982
MGG_14052	5051411	Putative uncharacterized protein [Source:UniProt/SPTREMBL;Acc:G4NL88]		MGG_14052	7:3229063-3231942	211.062	19.8879	3.4077	8.52e-29	4.29e-27
MGG_14010	5051372	Putative uncharacterized protein [Source:UniProt/SPTREMBL;Acc:G4NKG9]	Ankyrin repeat-containing domain;Ankyrin repeat	MGG_14010	7:2756538-2758936	80.883	14.3903	2.49074	6.59e-08	1.09e-06
MGG_13944	5049265	Putative uncharacterized protein [Source:UniProt/SPTREMBL;Acc:G4NA80]		MGG_13944	4:248906-249727	1841.05	231.007	2.99452	1.15e-203	4.79e-201
MGG_13935	5049256	Putative uncharacterized protein [Source:UniProt/SPTREMBL;Acc:G4NA50]	Oxysterol-binding protein, conserved site;Oxysterol-binding protein	MGG_13935	4:143073-146093	37.8901	6.57787	2.52613	0.000368048	0.0033346
MGG_13815	2678029	Putative uncharacterized protein [Source:UniProt/SPTREMBL;Acc:G4MSA9]	ATPase, F0 complex, subunit C;"ATPase, F0 complex, subunit C, DCCD-binding site";"ATPase, F0/V0 complex, subunit C"	MGG_13815	1:7354265-7355618	2847.56	955.425	1.57551	1.2e-98	1.86e-96
MGG_13814	5049033	Putative uncharacterized protein [Source:UniProt/SPTREMBL;Acc:G4MSA8]	Protein of unknown function DUF3632	MGG_13814	1:7351554-7352659	41.8697	9.51329	2.13789	0.00101725	0.00820196
MGG_13654	5050072	Putative uncharacterized protein [Source:UniProt/SPTREMBL;Acc:G4NAI7]		MGG_13654	4:5426961-5428011	16570.9	447.334	5.21116	0	0
MGG_13530	5051677	Metacaspase-1 [Source:UniProt/SPTREMBL;Acc:G4N7P4]	Peptidase C14, caspase catalytic	MGG_13530	4:1502787-1507365	105.984	35.1106	1.59387	7.85e-05	0.000811327
MGG_13464	5050383	Laccase [Source:UniProt/SPTREMBL;Acc:G4N3F5]	Multicopper oxidase, type 1;"Multicopper oxidase, copper-binding site";"Multicopper oxidase, type 3";"Multicopper oxidase, type 2";Cupredoxin	MGG_13464	3:1561217-1564067	83.7161	0.886052	6.56197	1.39e-18	4.68e-17
MGG_13463	2683616	Putative uncharacterized protein [Source:UniProt/SPTREMBL;Acc:G4N3F1]		MGG_13463	3:1553726-1554267	42.9125	5.00026	3.10132	1.44e-05	0.000167535
MGG_13439	5050363	Putative uncharacterized protein [Source:UniProt/SPTREMBL;Acc:G4N2Y6]	Cyclin PHO80-like	MGG_13439	3:1257948-1258933	107.304	35.599	1.5918	4.34e-05	0.000467272
MGG_13376	2683329	Putative uncharacterized protein [Source:UniProt/SPTREMBL;Acc:G4N0Q4]		MGG_13376	3:518947-521067	309.98	20.9211	3.88914	9.8e-48	8.31e-46
MGG_13309	5049164	Putative uncharacterized protein [Source:UniProt/SPTREMBL;Acc:G4N0H6]		MGG_13309	3:3021928-3025863	15.6945	1.04616	3.90708	0.00784199	0.0474177
MGG_13279	5049139	Potassium/sodium efflux P-type ATPase [Source:UniProt/SPTREMBL;Acc:G4N3Z4]	ATPase, cation-transporting, domain N;"ATPase, P-type cation-transporter, N-terminal";"ATPase, P-type, H+ transporting proton pump";"ATPase, P-type, ATPase-associated domain";"ATPase, P-type, potassium/sodium efflux, fungal";"ATPase, P-type, cytoplasmic transduction domain A";"ATPase, P-type cation-transporter, C-terminal";Haloacid dehalogenase-like hydrolase;HAD-like domain;"ATPase, P-type phosp…	MGG_13279	3:1863779-1869211	45.7709	11.7157	1.96599	0.00120172	0.00945946
MGG_13202	5049069	Putative uncharacterized protein [Source:UniProt/SPTREMBL;Acc:G4N5L1]		MGG_13202	3:2693058-2695167	178.583	75.6819	1.23857	0.000130863	0.00129942
MGG_13180	5049055	Putative uncharacterized protein [Source:UniProt/SPTREMBL;Acc:G4N0G4]		MGG_13180	3:2977998-2978196	62.1907	6.96339	3.15884	1.27e-08	2.27e-07
MGG_13177	5051577	Putative uncharacterized protein [Source:UniProt/SPTREMBL;Acc:G4MPY2]	Superoxide dismutase, copper/zinc binding domain	MGG_13177	1:6424592-6426922	194.544	89.1928	1.1251	0.000732005	0.00614361
MGG_13126	5051526	Putative uncharacterized protein [Source:UniProt/SPTREMBL;Acc:G4MN44]		MGG_13126	1:5763554-5764268	58.5166	15.0402	1.96002	0.000366461	0.0033229
MGG_13107	5051510	Putative uncharacterized protein [Source:UniProt/SPTREMBL;Acc:G4MMM2]	HPP	MGG_13107	1:5538176-5540950	271.535	99.2194	1.45244	5.6e-09	1.03e-07
MGG_13033	2676083	Putative uncharacterized protein [Source:UniProt/SPTREMBL;Acc:G4MKY6]		MGG_13033	1:5033559-5035361	94.8432	26.5393	1.83741	8.33e-06	0.000101417
MGG_13026	5051439	Putative uncharacterized protein [Source:UniProt/SPTREMBL;Acc:G4MKX3]	Protein of unknown function DUF2561	MGG_13026	1:4991582-4992543	691.443	95.6958	2.85308	1.35e-72	1.61e-70
MGG_13009	5048943	Putative uncharacterized protein [Source:UniProt/SPTREMBL;Acc:G4N0Y2]		MGG_13009	3:3233722-3234607	165.235	70.3361	1.23218	0.000277267	0.00258263
MGG_12983	5048918	Putative uncharacterized protein [Source:UniProt/SPTREMBL;Acc:G4N286]	Short-chain dehydrogenase/reductase SDR;"Short-chain dehydrogenase/reductase, conserved site";NAD(P)-binding domain;Glucose/ribitol dehydrogenase	MGG_12983	3:3639505-3645790	36.3893	0.820947	5.47008	5e-08	8.43e-07
MGG_12982	2677059	2-(R)-hydroxypropyl-CoM dehydrogenase [Source:UniProt/SPTREMBL;Acc:G4N290]	Short-chain dehydrogenase/reductase SDR;"Short-chain dehydrogenase/reductase, conserved site";NAD(P)-binding domain;Glucose/ribitol dehydrogenase	MGG_12982	3:3646327-3649762	11.7462	0	NA	0.00208399	0.0153142
MGG_12981	5048917	Cupin domain-containing protein [Source:UniProt/SPTREMBL;Acc:G4N291]	Cupin 2, conserved barrel;RmlC-like jelly roll fold;"Cupin, RmlC-type"	MGG_12981	3:3649880-3650948	14.8875	0	NA	0.00036617	0.0033256
MGG_12942	5048873	Putative uncharacterized protein [Source:UniProt/SPTREMBL;Acc:G4N480]		MGG_12942	3:4559112-4559423	225.055	7.90347	4.83165	7.94e-42	5.74e-40
MGG_12858	5050226	Putative uncharacterized protein [Source:UniProt/SPTREMBL;Acc:G4N840]		MGG_12858	4:4152879-4154307	84.9987	28.9655	1.55311	0.000409081	0.00365355
MGG_12849	5050218	Patatin-like phospholipase domain-containing protein MGG_12849 [Source:UniProt/SWISSPROT;Acc:A4R8V2]	Patatin/Phospholipase A2-related;Triacylglycerol lipase;Acyl transferase/acyl hydrolase/lysophospholipase	MGG_12849	4:4017511-4020780	188.054	87.7011	1.10048	0.000972067	0.00789411
MGG_12749	5050123	Glutathione reductase [Source:UniProt/SPTREMBL;Acc:G4N9X2]	FAD/NAD-linked reductase, dimerisation;"Pyridine nucleotide-disulphide oxidoreductase, dimerisation";"Glutathione reductase, eukaryote/bacterial";"Pyridine nucleotide-disulphide oxidoreductase, FAD/NAD(P)-binding domain";"Pyridine nucleotide-disulphide oxidoreductase, class I, active site";FAD-dependent pyridine nucleotide-disulphide oxidoreductase;"Pyridine nucleotide-disulphide oxidoreductase, …	MGG_12749	4:2601352-2604352	408.471	117.117	1.80228	3.94e-20	1.4e-18
MGG_12697	5050575	Putative uncharacterized protein [Source:UniProt/SPTREMBL;Acc:G5EHA2]	Domain of unknown function DUF1212;Domain of unknown function DUF3815	MGG_12697	7:2668610-2672821	103.124	42.844	1.26722	0.00251228	0.017987
MGG_12366	5050962	Putative uncharacterized protein [Source:UniProt/SPTREMBL;Acc:G4MTK8]		MGG_12366	2:6632591-6633649	51.0843	15.6861	1.70339	0.00285839	0.0199398
MGG_12317	5050918	Putative uncharacterized protein [Source:UniProt/SPTREMBL;Acc:G4MZA9]		MGG_12317	2:6076296-6077314	26.6478	0.499185	5.7383	8.23e-06	0.000100319
MGG_12316	5050917	Putative uncharacterized protein [Source:UniProt/SPTREMBL;Acc:G4MZA8]	Immunoglobulin E-set	MGG_12316	2:6070980-6073394	2349.29	724.675	1.69682	1.83e-96	2.79e-94
MGG_12178	2677440	Putative uncharacterized protein [Source:UniProt/SPTREMBL;Acc:G4NF86]		MGG_12178	6:1530243-1531762	23.829	1.93807	3.62003	0.000214194	0.00204409
MGG_12175	5049926	Gramicidin S synthetase 1 [Source:UniProt/SPTREMBL;Acc:G4NF46]	Polyketide synthase, phosphopantetheine-binding;"AMP-binding, conserved site";Phosphopantetheine attachment site;Acyl carrier protein-like;AMP-dependent synthetase/ligase;Condensation domain;Amino acid adenylation	MGG_12175	6:1550367-1566815	52.6237	10.7958	2.28524	5.91e-05	0.000623312
MGG_12091	5049856	Putative uncharacterized protein [Source:UniProt/SPTREMBL;Acc:G4NHA7]		MGG_12091	6:2682355-2683618	212.345	19.4787	3.44644	5.05e-29	2.56e-27
MGG_11804	5049591	Putative uncharacterized protein [Source:UniProt/SPTREMBL;Acc:G4MMX4]		MGG_11804	1:3101129-3102498	491.31	199.531	1.30002	8.66e-12	1.96e-10
MGG_11784	2685163	Putative uncharacterized protein [Source:UniProt/SPTREMBL;Acc:G4MNX2]	Ras guanine nucleotide exchange factor;"Ras-like guanine nucleotide exchange factor, N-terminal";Guanine-nucleotide dissociation stimulator CDC25;"Ras guanine nucleotide exchange factor, domain";Mitochondrial Rho-like	MGG_11784	1:3486463-3491563	54.7927	16.5932	1.72339	0.00178119	0.013262
MGG_11737	5049527	Putative uncharacterized protein [Source:UniProt/SPTREMBL;Acc:G4MQB3]		MGG_11737	1:4077331-4079023	1152.57	135.569	3.08776	2.86e-133	8.05e-131
MGG_11731	5049522	Sphingolipid long chain base-responsive protein LSP1 [Source:UniProt/SPTREMBL;Acc:G4MQN5]		MGG_11731	1:4106832-4109301	251.05	110.624	1.18231	2.38e-05	0.000268168
MGG_11697	5050856	Carbamoylphosphate synthase large subunit [Source:UniProt/SPTREMBL;Acc:G4NF27]	NAD(P)-binding domain;ATP-grasp fold;"O-methyltransferase, family 3"	MGG_11697	5:4426466-4428237	95.8261	33.5912	1.51234	0.000339656	0.00310731
MGG_11575	2674153	Putative uncharacterized protein [Source:UniProt/SPTREMBL;Acc:G4NC13]	Glutathione S-transferase, C-terminal-like;Thioredoxin-like fold	MGG_11575	5:2802629-2803688	61.9643	8.54494	2.85829	1.86e-07	2.93e-06
MGG_11560	5050716	Taurine catabolism dioxygenase TauD [Source:UniProt/SPTREMBL;Acc:G4NBH5]	Taurine catabolism dioxygenase TauD/TfdA	MGG_11560	5:2552228-2555616	42.4702	3.74199	3.50457	8.16e-07	1.17e-05
MGG_11529	2675234	Putative uncharacterized protein [Source:UniProt/SPTREMBL;Acc:G4NB09]		MGG_11529	5:2094366-2104858	130.925	36.5013	1.84272	1.62e-07	2.58e-06
MGG_11490	5050649	Oxysterol binding protein [Source:UniProt/SPTREMBL;Acc:G4NEB6]	Pleckstrin homology-type;Pleckstrin homology domain;Oxysterol-binding protein;GOLD	MGG_11490	5:1565998-1571641	68.0428	23.8094	1.51491	0.002128	0.0155264
MGG_11409	5051360	Putative uncharacterized protein [Source:UniProt/SPTREMBL;Acc:G4MYY8]		MGG_11409	2:583860-584310	60.1391	16.9345	1.82834	0.000321738	0.00295297
MGG_11284	5051252	Putative uncharacterized protein [Source:UniProt/SPTREMBL;Acc:G4MWJ0]		MGG_11284	2:2463486-2463892	167.237	10.5024	3.9931	9.01e-27	4.36e-25
MGG_11224	5051193	Putative uncharacterized protein [Source:UniProt/SPTREMBL;Acc:G4MYP4]	Barwin-related endoglucanase;Barwin-like endoglucanase	MGG_11224	2:3196903-3205548	977.417	396.02	1.3034	4.3e-22	1.67e-20
MGG_10961	2677715	Putative uncharacterized protein [Source:UniProt/SPTREMBL;Acc:G4N285]	FAD-binding, type 2, subdomain 1;"FAD-linked oxidase, FAD-binding, subdomain 2";Berberine/berberine-like;"FAD linked oxidase, N-terminal";"FAD-binding, type 2"	MGG_10961	3:3633846-3638407	18.9745	0.0488117	8.60262	0.000420691	0.0037513
MGG_10931	-	Putative uncharacterized protein [Source:UniProt/SPTREMBL;Acc:Q2KH24]		MGG_10931	supercont8.8:161227-162315	206.136	88.2312	1.22424	5.71e-05	0.000603202
MGG_10736	2676254	Putative uncharacterized protein [Source:UniProt/SPTREMBL;Acc:G4MXF8]		MGG_10736	2:99682-103101	55.2277	8.6589	2.67314	1.87e-06	2.53e-05
MGG_10713	2682923	Putative uncharacterized protein [Source:UniProt/SPTREMBL;Acc:G4NIA3]		MGG_10713	6:3741623-3743045	30.9573	4.38918	2.81826	0.000544605	0.00472913
MGG_10586	2682199	Putative uncharacterized protein [Source:UniProt/SPTREMBL;Acc:G5EH68]		MGG_10586	7:2805051-2806603	261.116	125.484	1.05719	0.000301291	0.00279258
MGG_10499	2682066	Oxidoreductase [Source:UniProt/SPTREMBL;Acc:G4MYH7]	NAD(P)-binding domain;"Oxidoreductase, C-terminal";"Oxidoreductase, N-terminal"	MGG_10499	2:432182-433943	27.0915	3.29852	3.03795	0.000524927	0.00457057
MGG_10497	2682064	Bli-3 [Source:UniProt/SPTREMBL;Acc:G4MYH5]	FMN-binding split barrel-related;"Pyridoxamine 5'-phosphate oxidase-like, FMN-binding domain";FMN-binding split barrel	MGG_10497	2:427033-429381	599.196	199.383	1.58749	2.59e-22	1.02e-20
MGG_10474	2682107	Putative uncharacterized protein [Source:UniProt/SPTREMBL;Acc:G4MYE9]		MGG_10474	2:359966-361548	26.2443	5.36949	2.28915	0.00717196	0.0436941
MGG_10456	2682089	Putative uncharacterized protein [Source:UniProt/SPTREMBL;Acc:G4MY25]		MGG_10456	2:300104-301248	866.746	160.087	2.43675	3.56e-71	4.06e-69
MGG_10402	2682014	Putative uncharacterized protein [Source:UniProt/SPTREMBL;Acc:A4R5X9]		MGG_10402	6:951305-953264	67.9684	2.07684	5.0324	1.33e-12	3.13e-11
MGG_10330	2681905	Glutamate carboxypeptidase 2 [Source:UniProt/SPTREMBL;Acc:G4NJS7]	Transferrin receptor-like, dimerisation domain;Peptidase M28	MGG_10330	7:75625-79608	77.2058	25.0455	1.62416	0.000642351	0.00546846
MGG_10315	2681967	Hydrophobin-like protein MPG1 [Source:UniProt/SWISSPROT;Acc:P52751]	Hydrophobin, fungi, conserved site;"Hydrophobin, fungi"	MPG1	7:153471-154397	329.094	156.702	1.07048	3.31e-05	0.000364174
MGG_10310	2681962	Putative uncharacterized protein [Source:UniProt/SPTREMBL;Acc:G5EHN0]		MGG_10310	7:166189-167256	71.3973	3.4441	4.37367	8.82e-13	2.1e-11
MGG_10252	-	Putative uncharacterized protein [Source:UniProt/SPTREMBL;Acc:Q2KEM0]	Cupin 2, conserved barrel;RmlC-like jelly roll fold;"Cupin, RmlC-type";"Bicupin, oxalate decarboxylase/oxidase";Cupin 1	MGG_10252	supercont8.8:302457-304373	681.271	290.969	1.22736	1.15e-13	2.87e-12
MGG_10131	2681742	MFS transporter [Source:UniProt/SPTREMBL;Acc:G4NG62]	Major facilitator superfamily;Major facilitator superfamily domain;"Major facilitator superfamily domain, general substrate transporter"	MGG_10131	6:801541-805146	65.087	19.1387	1.76588	0.000604319	0.00518381
MGG_10111	2681722	Glucose and ribitol dehydrogenase [Source:UniProt/SPTREMBL;Acc:G4N8T4]	Short-chain dehydrogenase/reductase SDR;"Short-chain dehydrogenase/reductase, conserved site";NAD(P)-binding domain;Glucose/ribitol dehydrogenase	MGG_10111	4:4608809-4610362	200.393	53.2553	1.91184	1.22e-11	2.74e-10
MGG_10107	2681718	Caleosin domain-containing protein [Source:UniProt/SPTREMBL;Acc:G4N8T9]	Caleosin	MGG_10107	4:4619372-4620661	75.0534	16.2146	2.21062	2.48e-06	3.28e-05
MGG_10098	2681709	Putative uncharacterized protein [Source:UniProt/SPTREMBL;Acc:G4N905]	Galactose oxidase/kelch, beta-propeller;Kelch-type beta propeller	MGG_10098	4:4672408-4674862	127.861	43.6761	1.54966	1.78e-05	0.000204454
MGG_09986	2681009	Putative uncharacterized protein [Source:UniProt/SPTREMBL;Acc:G4N9M2]		MGG_09986	4:5062800-5064075	75.0547	18.4569	2.02378	1.43e-05	0.000167448
MGG_09955	2680925	Putative uncharacterized protein [Source:UniProt/SPTREMBL;Acc:G4MRN0]	Ribosome maturation protein SBDS, N-terminal	MGG_09955	1:4492307-4494101	3176.52	1079.99	1.55643	7.89e-107	1.53e-104
MGG_09945	2680915	Averantin oxidoreductase [Source:UniProt/SPTREMBL;Acc:G4MRL4]	Cytochrome P450;"Cytochrome P450, E-class, group I"	MGG_09945	1:4439239-4441827	128.285	2.36492	5.76142	4.07e-26	1.88e-24
MGG_09941	2680911	Nod factor export ATP-binding protein I [Source:UniProt/SPTREMBL;Acc:G4MRK9]	ATPase, AAA+ type, core;"ABC transporter A, ABCA";"ABC transporter, conserved site";ABC transporter-like	MGG_09941	1:4421844-4427597	43.7845	10.2712	2.09182	0.00093282	0.00762203
MGG_09928	2680898	Putative uncharacterized protein [Source:UniProt/SPTREMBL;Acc:G4MRJ4]	Protein of unknown function DUF2406	MGG_09928	1:4372998-4377898	224.855	71.8533	1.64587	6.14e-10	1.24e-08
MGG_09927	2680897	60S ribosomal protein L33-B [Source:UniProt/SPTREMBL;Acc:G4MRJ2]	Ribosomal protein L35Ae, conserved site;"Translation elongation/initiation factor/Ribosomal, beta-barrel";Ribosomal protein L35A	MGG_09927	1:4369132-4371177	799.455	383.937	1.05815	2e-10	4.18e-09
MGG_09882	2680947	Putative uncharacterized protein [Source:UniProt/SPTREMBL;Acc:G4MR32]	Mob1/phocein	MGG_09882	1:4221630-4225863	180.057	86.5835	1.05629	0.00285979	0.0199372
MGG_09879	2680789	Putative uncharacterized protein [Source:UniProt/SPTREMBL;Acc:G4NIC6]		MGG_09879	6:3805292-3806393	70.2988	14.5176	2.2757	2.76e-06	3.62e-05
MGG_09875	2680832	CAS1 domain-containing protein 1 [Source:UniProt/SPTREMBL;Acc:G4NID2]	Protein of unknown function DUF3129	MGG_09875	6:3822720-3824284	24.3492	4.43975	2.45532	0.00507745	0.0328593
MGG_09842	2680841	Putative uncharacterized protein [Source:UniProt/SPTREMBL;Acc:G4NIH0]		MGG_09842	6:3929131-3929824	1152.57	1.48561	9.59958	1.14e-263	5.83e-261
MGG_09834	2680833	Catalase-peroxidase 2 [Source:UniProt/SWISSPROT;Acc:A4QUT2]	Peroxidase, active site;"Haem peroxidase, plant/fungal/bacterial";Peroxidases heam-ligand binding site;Catalase-peroxidase haem;Haem peroxidase	KATG2	6:3962711-3969282	34.7719	1.64024	4.40594	1.87e-06	2.53e-05
MGG_09817	2680850	Minor extracellular protease vpr [Source:UniProt/SPTREMBL;Acc:G4NIJ7]	Peptidase S8, subtilisin, Asp-active site;"Peptidase S8/S53, subtilisin/kexin/sedolisin";"Peptidase S8, subtilisin, Ser-active site";"Peptidase S8, subtilisin, His-active site";"Peptidase S8, subtilisin-related";"Protease-associated domain, PA"	MGG_09817	6:4016281-4020891	85.0756	32.5932	1.38417	0.00209134	0.0153483
MGG_09785	2680732	Putative uncharacterized protein [Source:UniProt/SPTREMBL;Acc:G4N9Q1]	Short-chain dehydrogenase/reductase SDR;NAD(P)-binding domain;Glucose/ribitol dehydrogenase	MGG_09785	4:5182576-5183746	30.3898	0.491671	5.94975	1.6e-06	2.19e-05
MGG_09783	2680730	Putative uncharacterized protein [Source:UniProt/SPTREMBL;Acc:G4N9Z6]		MGG_09783	4:5191322-5195853	2032.81	892.975	1.18678	2.44e-34	1.49e-32
MGG_09735	2680689	Putative uncharacterized protein [Source:UniProt/SPTREMBL;Acc:G4NAF8]	Major facilitator superfamily;Major facilitator superfamily domain;"Major facilitator superfamily domain, general substrate transporter"	MGG_09735	4:5351586-5352646	47.4279	13.8992	1.77073	0.00272588	0.0192777
MGG_09708	2680707	Putative uncharacterized protein [Source:UniProt/SPTREMBL;Acc:G4NAI6]	F-box domain, cyclin-like	MGG_09708	4:5424884-5425649	23.7302	2.96134	3.0024	0.00125762	0.00986165
MGG_09648	2680584	Putative uncharacterized protein [Source:UniProt/SPTREMBL;Acc:G5EHV0]		MGG_09648	7:3083268-3083995	23.7868	0.558573	5.41227	4.46e-05	0.000479411
MGG_09612	2680617	Putative uncharacterized protein [Source:UniProt/SPTREMBL;Acc:G5EHZ2]		MGG_09612	7:3229063-3231942	150.937	57.0377	1.40396	4.32e-05	0.000465427
MGG_09602	2680607	Putative uncharacterized protein [Source:UniProt/SPTREMBL;Acc:G5EH48]	Copper amine oxidase, N2/N3-terminal;"Copper amine oxidase, N-terminal";"Copper amine oxidase, C-terminal";Copper amine oxidase	MGG_09602	7:3261822-3265038	69.327	12.2219	2.50395	5.55e-07	8.17e-06
MGG_09569	2680544	Putative uncharacterized protein [Source:UniProt/SPTREMBL;Acc:G4N0Y4]		MGG_09569	3:3238882-3239339	33.3852	1.2688	4.71767	1.76e-06	2.4e-05
MGG_09520	2680528	CCR4-Not complex subunit Caf16 [Source:UniProt/SPTREMBL;Acc:G4N1E4]	ATPase, AAA+ type, core;ABC transporter-like	MGG_09520	3:3401533-3406157	139.696	57.8536	1.27181	0.000504587	0.00440537
MGG_09478	2680473	Putative uncharacterized protein [Source:UniProt/SPTREMBL;Acc:G4N1U9]		MGG_09478	3:3549943-3551146	111.939	29.4635	1.92571	3.64e-07	5.5e-06
MGG_09477	2680472	Putative uncharacterized protein [Source:UniProt/SPTREMBL;Acc:G4N1V0]		MGG_09477	3:3551575-3552650	727.904	147.768	2.30041	6.62e-55	6.22e-53
MGG_09466	2680509	Putative uncharacterized protein [Source:UniProt/SPTREMBL;Acc:G4N1W4]	Protein phosphatase inhibitor 2 (IPP-2)	MGG_09466	3:3583295-3585786	146.434	59.1703	1.30731	0.000231208	0.00218794
MGG_09457	2680500	Thymidylate kinase [Source:UniProt/SPTREMBL;Acc:G4N278]	Thymidylate kinase;"Thymidylate kinase, conserved site"	MGG_09457	3:3608981-3612008	848.001	327.462	1.37274	3.7e-22	1.44e-20
MGG_09445	2680397	Putative uncharacterized protein [Source:UniProt/SPTREMBL;Acc:G4NHT3]	C2 calcium-dependent membrane targeting;C2 membrane targeting protein;"C2 calcium/lipid-binding domain, CaLB"	MGG_09445	6:3264883-3266706	49.1025	9.3087	2.39914	6.02e-05	0.000633066
MGG_09412	2680353	Putative uncharacterized protein [Source:UniProt/SPTREMBL;Acc:G4NHW8]		MGG_09412	6:3361407-3366351	64.9134	23.2157	1.48342	0.00507963	0.0328545
MGG_09398	2680367	Putative uncharacterized protein [Source:UniProt/SPTREMBL;Acc:G4NHY5]	Plant ascorbate peroxidase;"Haem peroxidase, plant/fungal/bacterial";Haem peroxidase	MGG_09398	6:3413265-3415197	131.744	15.9025	3.05041	3.24e-16	9.48e-15
MGG_09381	2680384	Putative uncharacterized protein [Source:UniProt/SPTREMBL;Acc:G4NI05]	Protein of unknown function DUF3328	MGG_09381	6:3469605-3471101	14.5857	0.174457	6.38554	0.00374858	0.0254723
MGG_09374	2680306	Putative uncharacterized protein [Source:UniProt/SPTREMBL;Acc:G4NI13]		MGG_09374	6:3499107-3500037	625.857	243.139	1.36405	2.94e-16	8.63e-15
MGG_09352	2680436	Minor extracellular protease vpr [Source:UniProt/SPTREMBL;Acc:G4NI46]	Peptidase S8, subtilisin, Asp-active site;"Peptidase S8A, DUF1034 C-terminal";"Peptidase S8/S53, subtilisin/kexin/sedolisin";"Peptidase S8, subtilisin, Ser-active site";"Peptidase S8, subtilisin, His-active site";"Peptidase S8, subtilisin-related"	MGG_09352	6:3588658-3591577	230.133	29.7576	2.95114	2.14e-26	1.02e-24
MGG_09309	2680224	ER-derived vesicles protein ERV29 [Source:UniProt/SPTREMBL;Acc:G4MQR2]	Surfeit locus 4	MGG_09309	1:4177798-4180370	116.255	49.1084	1.24325	0.00272945	0.0192909
MGG_09297	2680175	Putative uncharacterized protein [Source:UniProt/SPTREMBL;Acc:G4MQP7]	Alcohol dehydrogenase superfamily, zinc-type;NAD(P)-binding domain;GroES-like	MGG_09297	1:4136462-4138246	237.816	20.9392	3.50557	2.85e-33	1.69e-31
MGG_09261	2680279	Putative uncharacterized protein [Source:UniProt/SPTREMBL;Acc:G4MQ89]		MGG_09261	1:3970574-3971665	436.414	129.888	1.74843	2.42e-20	8.78e-19
MGG_09260	2680278	Integral membrane protein [Source:UniProt/SPTREMBL;Acc:G4MQ87]	MARVEL-like domain	MGG_09260	1:3966465-3967636	336.902	131.557	1.35664	2.81e-09	5.31e-08
MGG_09237	2680177	Putative uncharacterized protein [Source:UniProt/SPTREMBL;Acc:G4MPV0]	Cytochrome b5;"Cytochrome b5, heme-binding site"	MGG_09237	1:3873308-3877810	156.414	75.528	1.05029	0.00631615	0.0392974
MGG_09200	2680185	Zinc finger protein [Source:UniProt/SPTREMBL;Acc:G4MPF0]	Zinc finger, C2H2-like;"Zinc finger, C2H2-type/integrase, DNA-binding"	MGG_09200	1:3714384-3720337	138.866	58.9551	1.236	0.000863585	0.0071104
MGG_09188	2680255	Malate dehydrogenase [Source:UniProt/SPTREMBL;Acc:G4MPD5]	Protein of unknown function DUF3455	MGG_09188	1:3673831-3675601	46.2175	1.43859	5.00571	4.03e-09	7.53e-08
MGG_09167	-	Putative uncharacterized protein [Source:UniProt/SPTREMBL;Acc:Q2KER9]		MGG_09167	supercont8.8:12316-14977	151.021	63.5321	1.24919	0.000404266	0.00361914
MGG_09134	-	Putative uncharacterized protein [Source:UniProt/SPTREMBL;Acc:Q2KEU7]	Hydrophobin 2	MGG_09134	supercont8.8:77946-79107	71.5522	0.107702	9.37581	8.51e-16	2.43e-14
MGG_09110	2680097	Putative uncharacterized protein [Source:UniProt/SPTREMBL;Acc:G4MZW7]		MGG_09110	3:214271-216759	155.61	53.3161	1.54529	2.28e-06	3.03e-05
MGG_09031	2680147	Putative uncharacterized protein [Source:UniProt/SPTREMBL;Acc:G5EI21]	FMN-binding split barrel-related;Negative transcriptional regulator;FMN-binding split barrel	MGG_09031	7:2642867-2643617	122.969	26.9599	2.18941	1.15e-09	2.27e-08
MGG_08994	2679979	Putative uncharacterized protein [Source:UniProt/SPTREMBL;Acc:G4MWH8]	Isochorismatase-like	MGG_08994	2:2399030-2400597	167.242	6.66199	4.64984	2.17e-30	1.15e-28
MGG_08971	2679956	Putative uncharacterized protein [Source:UniProt/SPTREMBL;Acc:G4MW49]		MGG_08971	2:2331151-2332099	160.518	0.13833	10.1804	4.58e-36	2.9e-34
MGG_08810	2678976	2,5-diketo-D-gluconic acid reductase A [Source:UniProt/SPTREMBL;Acc:G4NFI7]	Aldo/keto reductase subgroup;"Aldo/keto reductase, conserved site";NADP-dependent oxidoreductase domain;Aldo/keto reductase	MGG_08810	6:49743-55952	199.397	96.1176	1.05277	0.0021452	0.0156317
MGG_08732	2678853	Interferon-induced GTP-binding protein Mx [Source:UniProt/SPTREMBL;Acc:G4NFT0]	Dynamin, GTPase domain;Dynamin central domain;Dynamin;"GTPase effector domain, GED"	MGG_08732	6:321166-324331	61.4585	17.7882	1.78869	0.000571547	0.00494217
MGG_08725	2678994	D-lactate dehydrogenase [Source:UniProt/SPTREMBL;Acc:G4NFT6]	D-isomer specific 2-hydroxyacid dehydrogenase, catalytic domain;NAD(P)-binding domain;"D-isomer specific 2-hydroxyacid dehydrogenase, NAD-binding"	MGG_08725	6:341034-345564	2219.03	625.914	1.82589	1.42e-106	2.71e-104
MGG_08711	2678956	Carboxypeptidase A2 [Source:UniProt/SPTREMBL;Acc:G4NFU2]	Peptidase M14, carboxypeptidase A	MGG_08711	6:370007-372370	18.4409	2.05587	3.16509	0.00819698	0.0491296
MGG_08589	2678811	Putative uncharacterized protein [Source:UniProt/SPTREMBL;Acc:G4N674]		MGG_08589	4:786380-788212	507.056	3.70929	7.09486	7.72e-111	1.61e-108
MGG_08543	2678685	Putative uncharacterized protein [Source:UniProt/SPTREMBL;Acc:G4N5V8]		MGG_08543	4:583446-584667	193.461	35.5647	2.44352	4.99e-17	1.54e-15
MGG_08455	2678751	Putative uncharacterized protein [Source:UniProt/SPTREMBL;Acc:G4NA86]	Tyrosinase;"Uncharacterised domain, di-copper centre"	MGG_08455	4:264698-267011	43.944	10.5512	2.05826	0.00093282	0.00762203
MGG_08436	2678697	Minor extracellular protease vpr [Source:UniProt/SPTREMBL;Acc:G4NA68]	Peptidase S8, subtilisin, Asp-active site;"Peptidase S8/S53, subtilisin/kexin/sedolisin";"Peptidase S8, subtilisin, Ser-active site";"Peptidase S8, subtilisin, His-active site";"Peptidase S8, subtilisin-related";"Protease-associated domain, PA"	MGG_08436	4:190984-194472	19.5064	2.85992	2.7699	0.00512061	0.0330816
MGG_08253	2678472	Putative uncharacterized protein [Source:UniProt/SPTREMBL;Acc:G4MXT6]		MGG_08253	2:8102358-8104499	2818.9	23.1649	6.92705	0	0
MGG_08252	2678473	Putative uncharacterized protein [Source:UniProt/SPTREMBL;Acc:G4MXT7]	Cation/H+ exchanger	MGG_08252	2:8104784-8107241	67.326	10.1423	2.73078	2.27e-07	3.53e-06
MGG_08203	2678438	Multiprotein-bridging factor 1 [Source:UniProt/SWISSPROT;Acc:Q52BY4]	Helix-turn-helix type 3;"Lambda repressor-like, DNA-binding";"Multiprotein bridging factor 1, N-terminal"	MBF1	2:6056076-6056643	2107.78	1031.05	1.03161	4.72e-23	1.93e-21
MGG_08201	2678436	Putative uncharacterized protein [Source:UniProt/SPTREMBL;Acc:G4MZA0]	Glutathione-dependent formaldehyde-activating enzyme/centromere protein V;Mss4-like	MGG_08201	2:6048319-6051568	638.817	106.108	2.58987	4.62e-58	4.74e-56
MGG_08168	2678372	Putative uncharacterized protein [Source:UniProt/SPTREMBL;Acc:G4MZ60]	Zn(2)-C6 fungal-type DNA-binding domain	MGG_08168	2:5928171-5932223	63.1693	22.8516	1.46693	0.00445788	0.0293635
MGG_08055	2678313	Putative uncharacterized protein [Source:UniProt/SPTREMBL;Acc:G4MXR3]	MARVEL-like domain	MGG_08055	2:5544323-5547685	729.256	292.916	1.31594	2.06e-17	6.51e-16
MGG_08026	2678457	Putative uncharacterized protein [Source:UniProt/SPTREMBL;Acc:G4MXN6]		MGG_08026	2:5460546-5461584	368.096	61.7106	2.57649	5.67e-34	3.44e-32
MGG_08019	2678285	F-box domain-containing protein [Source:UniProt/SPTREMBL;Acc:G4MX66]	F-box domain, cyclin-like	MGG_08019	2:5435491-5437711	5925.86	2654.04	1.15883	2.99e-90	4.21e-88
MGG_07928	2683855	Ubiquitin-40S ribosomal protein S27a [Source:UniProt/SPTREMBL;Acc:G4N2G1]	Ubiquitin supergroup;Ubiquitin conserved site;Ubiquitin;"Ribosomal protein, zinc-binding domain";Ribosomal protein S27a;Ubiquitin subgroup	MGG_07928	3:6274268-6277386	3247.32	1464.42	1.14892	6.72e-49	5.87e-47
MGG_07927	2683854	Endochitinase 1 [Source:UniProt/SPTREMBL;Acc:G4N2G0]	Glycoside hydrolase, superfamily;"Glycoside hydrolase, subgroup, catalytic domain";"Glycoside hydrolase, chitinase active site";Chitinase II;"Glycoside hydrolase, family 18, catalytic domain"	MGG_07927	3:6274268-6277386	143.818	54.5439	1.39875	6.83e-05	0.000711619
MGG_07884	2683811	Ribose 5-phosphate isomerase [Source:UniProt/SPTREMBL;Acc:G4N210]	Ribose 5-phosphate isomerase, actinobacteria;Ribose/galactose isomerase	MGG_07884	3:6148027-6152424	77.1604	19.525	1.98254	1.3e-05	0.000152337
MGG_07872	2683799	Putative uncharacterized protein [Source:UniProt/SPTREMBL;Acc:G4N1Z2]	Lipocalin-like	MGG_07872	3:6112646-6113182	48.53	4.29544	3.498	2.41e-07	3.72e-06
MGG_07868	2683795	Glycosyl hydrolase family 10 [Source:UniProt/SPTREMBL;Acc:G4N1Y8]	Glycoside hydrolase, superfamily;"Glycoside hydrolase, subgroup, catalytic domain";"Glycoside hydrolase, family 10"	MGG_07868	3:6105161-6107027	19.4452	1.66046	3.54976	0.00171765	0.0128867
MGG_07833	2683760	Ferric reductase [Source:UniProt/SPTREMBL;Acc:G4N1J5]	FAD-binding 8;Ferredoxin reductase-type FAD-binding domain;"Ferric reductase, NAD binding";Flavoprotein transmembrane component	MGG_07833	3:5975828-5978665	27.458	1.29971	4.40096	4.44e-05	0.000477967
MGG_07832	2683759	High affinity copper transporter [Source:UniProt/SPTREMBL;Acc:G4N1J4]	Ctr copper transporter	MGG_07832	3:5973595-5974913	63.4002	7.53849	3.07214	2.44e-08	4.21e-07
MGG_07791	2683718	Surface protein 1 [Source:UniProt/SPTREMBL;Acc:G4N126]		MGG_07791	3:5773987-5774653	7789.51	665.29	3.54948	0	0
MGG_07790	2683717	Ligninase H2 [Source:UniProt/SPTREMBL;Acc:G4N125]	Peroxidase, active site;Fungal ligninase;"Haem peroxidase, plant/fungal/bacterial";Haem peroxidase	MGG_07790	3:5772191-5773812	52.9998	3.2156	4.04283	7.74e-09	1.41e-07
MGG_07747	2683674	Putative uncharacterized protein [Source:UniProt/SPTREMBL;Acc:G4N0M0]	Uncharacterised protein family UPF0145	MGG_07747	3:5614737-5616579	143.75	36.9212	1.96104	3.51e-09	6.59e-08
MGG_07712	2683639	Putative uncharacterized protein [Source:UniProt/SPTREMBL;Acc:G4N073]	Heat shock protein DnaJ;"Heat shock protein DnaJ, N-terminal"	MGG_07712	3:5500949-5502099	160.184	78.9852	1.02008	0.00717118	0.0437248
MGG_07686	2683606	Endoglucanase II [Source:UniProt/SPTREMBL;Acc:G4N3E5]	Glycoside hydrolase, family 61	MGG_07686	3:1520099-1520994	23.1679	3.90512	2.56869	0.00330873	0.0227299
MGG_07685	2683605	Putative uncharacterized protein [Source:UniProt/SPTREMBL;Acc:G4N3E4]		MGG_07685	3:1519402-1519768	37.3066	7.29064	2.35531	0.000799363	0.00664467
MGG_07657	2683577	Putative uncharacterized protein [Source:UniProt/SPTREMBL;Acc:G4N325]		MGG_07657	3:1390073-1391850	204.086	84.6414	1.26974	2.14e-05	0.000242958
MGG_07628	2683548	Acetolactate synthase [Source:UniProt/SPTREMBL;Acc:G4N2Y7]	Thiamine pyrophosphate enzyme, central domain;"Thiamine pyrophosphate enzyme, N-terminal TPP-binding domain";"Thiamine pyrophosphate enzyme, C-terminal TPP-binding"	MGG_07628	3:1260883-1263556	110.304	39.0264	1.49896	0.000180698	0.00175184
MGG_07626	2683546	Cytochrome P450 monooxygenase [Source:UniProt/SPTREMBL;Acc:G4N2Y3]	Cytochrome P450;"Cytochrome P450, E-class, group IV"	MGG_07626	3:1250753-1253159	166.276	1.41958	6.87197	4.85e-36	3.06e-34
MGG_07625	2683545	Putative uncharacterized protein [Source:UniProt/SPTREMBL;Acc:G4N2Y2]		MGG_07625	3:1249467-1250510	36.0827	0.228459	7.30323	5e-08	8.43e-07
MGG_07603	2683523	Putative uncharacterized protein [Source:UniProt/SPTREMBL;Acc:G4N2K6]		MGG_07603	3:1172159-1173128	306.198	55.8058	2.45598	1.27e-26	6.1e-25
MGG_07602	2683522	Tyrosine phosphatase [Source:UniProt/SPTREMBL;Acc:G4N2K4]	Protein-tyrosine phosphatase-like, PTPLA	MGG_07602	3:1169029-1170388	44.6236	5.94166	2.90887	5.55e-06	6.96e-05
MGG_07599	2683519	Putative uncharacterized protein [Source:UniProt/SPTREMBL;Acc:G4N2K0]		MGG_07599	3:1159092-1160486	526.403	105.207	2.32294	1.14e-40	8.13e-39
MGG_07571	2683491	LysM domain-containing protein [Source:UniProt/SPTREMBL;Acc:G4N263]	Peptidoglycan-binding lysin domain;Peptidoglycan-binding Lysin subgroup	MGG_07571	3:1070609-1072185	135.322	7.56138	4.1616	1.09e-22	4.35e-21
MGG_07560	2683480	Putative uncharacterized protein [Source:UniProt/SPTREMBL;Acc:G4N253]	Peptidase aspartic, catalytic;Peptidase A1;Peptidase aspartic	MGG_07560	3:1020525-1021988	78.3179	26.0914	1.58577	0.000741002	0.00619607
MGG_07559	2683479	Tripeptidyl-peptidase 1 [Source:UniProt/SPTREMBL;Acc:G4N252]	Peptidase S53, propeptide;"Peptidase S8/S53, subtilisin/kexin/sedolisin";"Proteinase inhibitor, propeptide"	MGG_07559	3:1018296-1020081	61.9529	17.9208	1.78954	0.000571547	0.00494217
MGG_07558	2683478	Putative uncharacterized protein [Source:UniProt/SPTREMBL;Acc:G4N251]		MGG_07558	3:1016942-1017956	124.208	3.25062	5.2559	3.89e-24	1.67e-22
MGG_07475	2683395	Putative uncharacterized protein [Source:UniProt/SPTREMBL;Acc:G4N194]	Tyrosine-protein phosphatase family, C-terminal domain;Tyrosine/serine-protein phosphatase IphP-type;"Protein-tyrosine phosphatase, active site";Protein-tyrosine/Dual-specificity phosphatase	MGG_07475	3:762825-766253	70.3202	20.1736	1.80147	0.000272762	0.0025491
MGG_07443	2683363	Putative uncharacterized protein [Source:UniProt/SPTREMBL;Acc:G4N154]	Short-chain dehydrogenase/reductase SDR;NAD(P)-binding domain;Glucose/ribitol dehydrogenase	MGG_07443	3:660473-664407	170.98	47.9083	1.83548	1.45e-09	2.83e-08
MGG_07411	2683331	Putative uncharacterized protein [Source:UniProt/SPTREMBL;Acc:G4N0Q6]		MGG_07411	3:526917-528046	15.3331	1.21566	3.65684	0.00784199	0.0474177
MGG_07369	2683088	Putative uncharacterized protein [Source:UniProt/SPTREMBL;Acc:G4MVH7]		MGG_07369	2:7409333-7411446	583.494	288.897	1.01416	4.19e-07	6.25e-06
MGG_07331	2683227	1,3-beta-glucanosyltransferase gel1 [Source:UniProt/SPTREMBL;Acc:G4MV25]	Glycoside hydrolase, superfamily;"Glycoside hydrolase, subgroup, catalytic domain";Glycolipid anchored surface protein GAS1	MGG_07331	2:7281265-7283850	182.014	81.746	1.15483	0.000464344	0.00408884
MGG_07305	2683201	Putative uncharacterized protein [Source:UniProt/SPTREMBL;Acc:G4MUZ6]	Basic-leucine zipper domain	MGG_07305	2:7173798-7176070	138.817	25.1704	2.46338	1.73e-12	4.05e-11
MGG_07257	2683003	Putative uncharacterized protein [Source:UniProt/SPTREMBL;Acc:G4MUH8]		MGG_07257	2:6974344-6975837	52.5373	9.98377	2.39569	1.71e-05	0.000197386
MGG_07237	2683125	Putative uncharacterized protein [Source:UniProt/SPTREMBL;Acc:G4MU49]	RPEL repeat	MGG_07237	2:6910335-6913738	467.92	227.561	1.04001	2.55e-06	3.37e-05
MGG_07235	2683123	Putative uncharacterized protein [Source:UniProt/SPTREMBL;Acc:G4MU47]		MGG_07235	2:6907507-6908740	211.18	82.6528	1.35334	2.64e-06	3.47e-05
MGG_07231	2683119	Putative uncharacterized protein [Source:UniProt/SPTREMBL;Acc:G4MU42]		MGG_07231	2:6886545-6890182	62.4153	9.03407	2.78845	5.21e-07	7.67e-06
MGG_07212	2683100	Putative uncharacterized protein [Source:UniProt/SPTREMBL;Acc:G4MU17]		MGG_07212	2:6786214-6787382	5143.23	1813.38	1.50399	1.65e-158	5.82e-156
MGG_07144	2683266	Putative uncharacterized protein [Source:UniProt/SPTREMBL;Acc:G4MT69]		MGG_07144	2:6530570-6530854	1139.42	479.428	1.24891	7.79e-23	3.15e-21
MGG_07100	2682985	Putative uncharacterized protein [Source:UniProt/SPTREMBL;Acc:G4MSR5]		MGG_07100	2:6359963-6364254	28.5162	5.1164	2.47858	0.00311518	0.0214919
MGG_06991	2685164	Putative uncharacterized protein [Source:UniProt/SPTREMBL;Acc:G4MNX4]		MGG_06991	1:3495865-3499103	71.5196	6.58793	3.44044	2.33e-10	4.85e-09
MGG_06918	2685091	Putative uncharacterized protein [Source:UniProt/SPTREMBL;Acc:G4MN20]		MGG_06918	1:3247167-3250709	400.783	178.337	1.16822	1.57e-07	2.5e-06
MGG_06769	2684942	Putative uncharacterized protein [Source:UniProt/SPTREMBL;Acc:G4MLP0]		MGG_06769	1:2671120-2673275	181.065	76.6618	1.23993	0.000112229	0.0011303
MGG_06766	2684939	MDJ1 [Source:UniProt/SPTREMBL;Acc:G4MLN6]	Heat shock protein DnaJ;"Heat shock protein DnaJ, conserved site";"Heat shock protein DnaJ, N-terminal"	MGG_06766	1:2646010-2648895	249.988	76.8076	1.70254	1.4e-11	3.14e-10
MGG_06765	2684938	Sterol O-acyltransferase 2 [Source:UniProt/SPTREMBL;Acc:G4MLN5]	Sterol O-acyltransferase, ACAT/DAG/ARE types;"Membrane bound O-acyl transferase, MBOAT"	MGG_06765	1:2641302-2644035	210.814	75.6857	1.47788	1.52e-07	2.43e-06
MGG_06644	2684817	Tartrate transporter [Source:UniProt/SPTREMBL;Acc:G4MKP4]	Major facilitator superfamily;Major facilitator superfamily domain;"Major facilitator superfamily domain, general substrate transporter"	MGG_06644	1:2247464-2250671	104.947	35.9848	1.5442	0.000105478	0.00106899
MGG_06643	2684816	Putative uncharacterized protein [Source:UniProt/SPTREMBL;Acc:G4MKP3]	Peptidase M13;"Peptidase M13, neprilysin";"Peptidase M13, neprilysin, C-terminal";"Metallopeptidase, catalytic domain"	MGG_06643	1:2243250-2246705	915.755	344.576	1.41014	2.58e-25	1.16e-23
MGG_06626	2684781	Putative uncharacterized protein [Source:UniProt/SPTREMBL;Acc:G4N606]	Zn(2)-C6 fungal-type DNA-binding domain	MGG_06626	4:3060281-3062525	66.3149	9.47465	2.80719	8.14e-08	1.34e-06
MGG_06610	2684765	Lipase [Source:UniProt/SPTREMBL;Acc:G4N623]		MGG_06610	4:3102717-3104391	67.1193	20.6377	1.70145	0.000518991	0.00452413
MGG_06571	2684726	60S ribosomal protein L43 [Source:UniProt/SPTREMBL;Acc:G4N6C5]	Ribosomal protein L37ae/L37e, N-terminal;Ribosomal protein L37ae;"Ribosomal protein, zinc-binding domain"	MGG_06571	4:3234389-3235484	2292.91	1054.05	1.12124	1.96e-32	1.11e-30
MGG_06539	2684694	Putative uncharacterized protein [Source:UniProt/SPTREMBL;Acc:G4N6L4]	NAD(P)-binding domain;"Semialdehyde dehydrogenase, NAD-binding"	MGG_06539	4:3351863-3352961	17.8781	0.77021	4.5368	0.000720496	0.00605604
MGG_06538	2684693	Bys1 family protein [Source:UniProt/SPTREMBL;Acc:G4N6L5]	Blastomyces yeast-phase-specific protein	MGG_06538	4:3353002-3353851	14763.3	278.983	5.72569	0	0
MGG_06476	2684631	Putative uncharacterized protein [Source:UniProt/SPTREMBL;Acc:G4N704]	Vacuolar sorting protein 9;"Vacuolar sorting protein 9, subgroup"	MGG_06476	4:3601122-3604235	99.4335	25.5397	1.96099	1.13e-06	1.59e-05
MGG_06475	2684630	Alpha-actinin [Source:UniProt/SPTREMBL;Acc:G4N759]	EF-hand, Ca insensitive;Alpha-actinin;EF-HAND 2;Calponin homology domain;"EF-Hand 1, calcium-binding site";EF-hand-like domain;"Actinin-type, actin-binding, conserved site"	MGG_06475	4:3604502-3607860	166.399	24.9831	2.73562	1.17e-17	3.77e-16
MGG_06428	2684583	Putative uncharacterized protein [Source:UniProt/SPTREMBL;Acc:G4N7B0]	Insulin-induced;Insulin-induced protein family	MGG_06428	4:3772196-3774791	159.652	24.3228	2.71455	1.77e-16	5.3e-15
MGG_06412	2684567	Putative uncharacterized protein [Source:UniProt/SPTREMBL;Acc:G4N7I1]		MGG_06412	4:3829130-3832648	694.408	302.111	1.2007	4.9e-13	1.19e-11
MGG_06411	2684566	Putative uncharacterized protein [Source:UniProt/SPTREMBL;Acc:G4N7I2]		MGG_06411	4:3833954-3835860	211.913	66.4921	1.67222	1.22e-09	2.39e-08
MGG_06353	2684508	Putative uncharacterized protein [Source:UniProt/SPTREMBL;Acc:G4N7V4]		MGG_06353	4:4053168-4056993	16.2719	1.50552	3.43405	0.00483395	0.0315641
MGG_06270	2684425	Adenosine kinase [Source:UniProt/SPTREMBL;Acc:G4N8F5]	Adenosine kinase;Carbohydrate/purine kinase	MGG_06270	4:4340539-4343652	223.575	106.384	1.07148	0.000789604	0.00656839
MGG_06250	2684405	Putative uncharacterized protein [Source:UniProt/SPTREMBL;Acc:G4N8H6]	Fatty acid hydroxylase	MGG_06250	4:4406738-4409146	271.099	105.903	1.35608	8.37e-08	1.38e-06
MGG_06238	2684393	Putative uncharacterized protein [Source:UniProt/SPTREMBL;Acc:G4N8I8]		MGG_06238	4:4439246-4445848	142.833	32.7395	2.12523	1.7e-10	3.59e-09
MGG_06234	2684389	Putative uncharacterized protein [Source:UniProt/SPTREMBL;Acc:G4N8P3]		MGG_06234	4:4455859-4456854	227.715	18.1126	3.65216	9.59e-33	5.52e-31
MGG_06216	2684344	Putative uncharacterized protein [Source:UniProt/SPTREMBL;Acc:G4N0G3]		MGG_06216	3:2971794-2974062	73.7164	25.9312	1.5073	0.00155907	0.0118506
MGG_06116	2684282	Putative uncharacterized protein [Source:UniProt/SPTREMBL;Acc:G4N5I3]		MGG_06116	3:2621669-2623933	40.0539	9.85458	2.02308	0.00150573	0.0115385
MGG_06088	2684221	Putative uncharacterized protein [Source:UniProt/SPTREMBL;Acc:G4N588]	Glutathione-dependent formaldehyde-activating enzyme/centromere protein V;Mss4-like	MGG_06088	3:2537374-2540039	455.656	193.054	1.23894	1.2e-09	2.35e-08
MGG_06062	2684247	Nitrate reductase [Source:UniProt/SPTREMBL;Acc:G4N550]	Nitrate reductase NADH dependent;Immunoglobulin E-set;Eukaryotic molybdopterin oxidoreductase;Oxidoreductase FAD/NAD(P)-binding;Cytochrome b5;NADH:cytochrome b5 reductase (CBR);"Moybdenum cofactor oxidoreductase, dimerisation";Ferredoxin reductase-type FAD-binding domain;"Oxidoreductase, FAD-binding domain";"Oxidoreductase, molybdopterin-binding domain";Flavoprotein pyridine nucleotide cytochrome…	MGG_06062	3:2429143-2435593	423.766	172.349	1.29793	2.91e-10	6.02e-09
MGG_06023	2683952	GPI-anchored cell wall beta-1,3-endoglucanase EglC [Source:UniProt/SPTREMBL;Acc:G4N4V2]	Glycoside hydrolase, superfamily;"Glycoside hydrolase, subgroup, catalytic domain";"Glycoside hydrolase, family 17"	MGG_06023	3:2307469-2308989	90.5233	13.2941	2.7675	4.94e-10	1.01e-08
MGG_05968	2684007	Endoribonuclease L-PSP [Source:UniProt/SPTREMBL;Acc:G4N4I7]	Endoribonuclease L-PSP/chorismate mutase-like;YjgF/Yer057p/UK114 family	MGG_05968	3:2147860-2152030	39.6463	5.4613	2.85987	6.1e-05	0.000640991
MGG_05961	2684014	Putative uncharacterized protein [Source:UniProt/SPTREMBL;Acc:G4N4C6]		MGG_05961	3:2130526-2132573	52.9473	14.7378	1.84504	0.00119946	0.00944822
MGG_05893	2684082	Putative uncharacterized protein [Source:UniProt/SPTREMBL;Acc:G4N3Z1]		MGG_05893	3:1853453-1854240	94.4319	15.1029	2.64445	8.89e-10	1.77e-08
MGG_05826	2684149	Epoxide hydrolase 2 [Source:UniProt/SPTREMBL;Acc:G4N3M2]	Epoxide hydrolase-like	MGG_05826	3:1620644-1623984	35.0497	0	NA	8.63e-09	1.56e-07
MGG_05806	2684169	Putative uncharacterized protein [Source:UniProt/SPTREMBL;Acc:G4N0I0]	Clr5 domain	MGG_05806	3:3036439-3039448	321.84	50.234	2.67961	1.93e-31	1.05e-29
MGG_05766	2676078	Putative uncharacterized protein [Source:UniProt/SPTREMBL;Acc:G4MPZ2]		MGG_05766	1:6446998-6448010	283.269	115.098	1.29931	3.35e-07	5.06e-06
MGG_05753	2676156	Protein disulfide-isomerase [Source:UniProt/SPTREMBL;Acc:G4MPX2]	Thioredoxin, conserved site;Disulphide isomerase;Thioredoxin;Thioredoxin domain;Protein disulphide isomerase;Thioredoxin-like fold	MGG_05753	1:6399768-6401484	266.239	121.307	1.13406	4.56e-05	0.000489015
MGG_05454	2675882	Putative uncharacterized protein [Source:UniProt/SPTREMBL;Acc:G4MLS7]		MGG_05454	1:5270186-5272232	236.332	48.7968	2.27596	1.57e-18	5.27e-17
MGG_05451	2675935	1-acyl-sn-glycerol-3-phosphate acyltransferase 2 [Source:UniProt/SPTREMBL;Acc:G4MLS2]	Phospholipid/glycerol acyltransferase	MGG_05451	1:5258080-5260729	97.747	38.2257	1.35451	0.00227981	0.0164636
MGG_05450	2675934	NADH kinase POS5 [Source:UniProt/SPTREMBL;Acc:G4MLS1]	ATP-NAD kinase, PpnK-type, alpha/beta;"Inorganic polyphosphate/ATP-NAD kinase, predicted";"ATP-NAD kinase, PpnK-type";"ATP-NAD kinase, PpnK-type, all-beta"	MGG_05450	1:5255385-5257134	103.836	43.5902	1.25223	0.00346373	0.0236722
MGG_05447	2675940	Glutaredoxin-C2 [Source:UniProt/SPTREMBL;Acc:G4MLR8]	Glutaredoxin;Glutaredoxin subgroup;Glutaredoxin active site;"Glutaredoxin, eukaryotic/virial";Thioredoxin-like fold	MGG_05447	1:5247552-5249977	694.715	294.102	1.2401	4.2e-14	1.08e-12
MGG_05446	2675939	Putative uncharacterized protein [Source:UniProt/SPTREMBL;Acc:G4MLR7]	Chalcone isomerase	MGG_05446	1:5247552-5249977	251.63	98.7942	1.34881	3.04e-07	4.62e-06
MGG_05383	2676084	HHE domain-containing protein [Source:UniProt/SPTREMBL;Acc:G4MKY7]	Haemerythrin/HHE cation-binding motif	MGG_05383	1:5035916-5037271	122.751	35.2545	1.79986	7.04e-07	1.02e-05
MGG_05344	2676149	SnodProt1 [Source:UniProt/SPTREMBL;Acc:G4MKI0]	Barwin-related endoglucanase;Cerato-platanin	MGG_05344	1:4886159-4887074	9006.65	2576.97	1.80531	0	0
MGG_05307	2675749	Putative uncharacterized protein [Source:UniProt/SPTREMBL;Acc:G4N5S2]	Hyaluronan/mRNA-binding protein;"Stm1, N-terminal"	MGG_05307	3:5349754-5352320	476.03	230.994	1.0432	1.45e-06	2e-05
MGG_05283	2675338	Uricase [Source:UniProt/SPTREMBL;Acc:G4N5P6]	Uricase;"Uricase, conserved site"	MGG_05283	3:5265048-5268015	546.422	270.271	1.01561	1.1e-06	1.54e-05
MGG_05233	2675710	Putative uncharacterized protein [Source:UniProt/SPTREMBL;Acc:G4N5C2]	Mg2+ transporter protein, CorA-like/Zinc transport protein ZntB	MGG_05233	3:5081663-5086434	26.2917	5.22505	2.33109	0.00717196	0.0436941
MGG_05232	2675711	Putative uncharacterized protein [Source:UniProt/SPTREMBL;Acc:G4N5C1]	Carbohydrate binding, septum localised	MGG_05232	3:5079207-5080406	3536.19	46.6814	6.2432	0	0
MGG_05140	2675650	Putative uncharacterized protein [Source:UniProt/SPTREMBL;Acc:G4N4P8]	Non-haem dioxygenase N-terminal domain;Oxoglutarate/iron-dependent oxygenase	MGG_05140	3:4729281-4730568	155.364	70.7403	1.13505	0.00188384	0.0139985
MGG_05120	2675572	Putative uncharacterized protein [Source:UniProt/SPTREMBL;Acc:G4N4H3]		MGG_05120	3:4663494-4665018	27.0714	0.667573	5.3417	4.75e-06	6.04e-05
MGG_05111	2675569	Putative uncharacterized protein [Source:UniProt/SPTREMBL;Acc:G4N4G2]	Immunoglobulin E-set	MGG_05111	3:4635910-4638816	92.0571	25.2716	1.86501	9.38e-06	0.000113334
MGG_05078	2675485	Potassium/sodium efflux P-type ATPase [Source:UniProt/SPTREMBL;Acc:G4N471]	ATPase, cation-transporting, domain N;"ATPase, P-type cation-transporter, N-terminal";"ATPase, P-type, ATPase-associated domain";"ATPase, P-type, potassium/sodium efflux, fungal";"ATPase, P-type, cytoplasmic transduction domain A";"ATPase, P-type cation-transporter, C-terminal";Haloacid dehalogenase-like hydrolase;HAD-like domain;"ATPase, P-type phosphorylation site";"ATPase, P-type, K/Mg/Cd/Cu/Z…	MGG_05078	3:4532280-4536754	54.2278	10.7458	2.33526	2.53e-05	0.000283291
MGG_05017	2675383	Putative uncharacterized protein [Source:UniProt/SPTREMBL;Acc:G4N3U3]	Amidase;Amidase signature domain	MGG_05017	3:4325611-4327654	35.1434	9.15576	1.9405	0.00661877	0.04082
MGG_05011	2675406	Initiation-specific alpha-1,6-mannosyltransferase [Source:UniProt/SPTREMBL;Acc:G4N3T5]	Glycosyltransferase, DXD sugar-binding motif	MGG_05011	3:4297971-4299790	118.993	44.842	1.40795	0.000244627	0.00230525
MGG_04973	2675734	Carbonate dehydratase [Source:UniProt/SPTREMBL;Acc:G4N3J0]	Carbonic anhydrase, alpha-class;Alpha carbonic anhydrase	MGG_04973	3:4125113-4126944	106.162	23.0601	2.2028	2.14e-08	3.72e-07
MGG_04913	2675416	Putative uncharacterized protein [Source:UniProt/SPTREMBL;Acc:G4N340]	Cyanovirin-N	MGG_04913	3:3936747-3937898	4487.77	1493.3	1.58749	2.91e-157	9.94e-155
MGG_04894	2675431	Histone H1-binding protein [Source:UniProt/SPTREMBL;Acc:G4N2R8]	Tetratricopeptide-like helical;"Tetratricopeptide, SHNi-TPR domain"	MGG_04894	3:3872254-3874593	103.891	43.7074	1.24912	0.00346373	0.0236722
MGG_04891	2675434	Putative uncharacterized protein [Source:UniProt/SPTREMBL;Acc:G4N2R4]		MGG_04891	3:3862871-3866252	52.0426	11.2791	2.20604	0.000121497	0.00121604
MGG_04847	2675426	Peptidase M14 [Source:UniProt/SPTREMBL;Acc:G4N2A5]	Peptidase M14, carboxypeptidase A	MGG_04847	3:3695934-3698052	226.94	29.4427	2.94633	1.35e-25	6.13e-24
MGG_04829	2678056	60S ribosomal protein L9-A [Source:UniProt/SPTREMBL;Acc:G4MU70]	Ribosomal protein L6, alpha-beta domain;Ribosomal protein L6;"Ribosomal protein L6, conserved site-2"	MGG_04829	2:1508115-1512835	915.625	416.885	1.13511	2.07e-14	5.42e-13
MGG_04804	2677757	Putative uncharacterized protein [Source:UniProt/SPTREMBL;Acc:G4MTU6]		MGG_04804	2:1464531-1468827	187.145	37.0056	2.33834	3.15e-15	8.72e-14
MGG_04768	2677894	Putative uncharacterized protein [Source:UniProt/SPTREMBL;Acc:G4MTS4]		MGG_04768	2:1396069-1400225	783.585	224.084	1.80605	1.57e-37	1.02e-35
MGG_04765	2677869	Putative uncharacterized protein [Source:UniProt/SPTREMBL;Acc:G4MQT9]	Six-hairpin glycosidase;"Mannan endo-1,6-alpha-mannosidase";"Glycoside hydrolase, family 76";Six-hairpin glycosidase-like	MGG_04765	1:6751133-6753111	428.736	158.611	1.4346	4.1e-13	9.96e-12
MGG_04761	2677865	Putative uncharacterized protein [Source:UniProt/SPTREMBL;Acc:G4MTS0]	Winged helix-turn-helix transcription repressor DNA-binding;"Transcription Factor IIF, Rap30/Rap74, interaction";"Transcription initiation factor IIF, beta subunit"	MGG_04761	2:1389120-1391105	201.738	91.9739	1.13319	0.000369473	0.00334483
MGG_04736	2677820	Putative uncharacterized protein [Source:UniProt/SPTREMBL;Acc:G4MQW1]	NAD(P)-binding domain	MGG_04736	1:6837730-6838642	312.054	94.6865	1.72057	1.59e-14	4.23e-13
MGG_04687	2678185	Putative uncharacterized protein [Source:UniProt/SPTREMBL;Acc:G4MRA8]		MGG_04687	1:6951339-6952968	1335.35	555.8	1.26458	1.7e-27	8.38e-26
MGG_04660	2678137	CMGC/CDK/CDK5 protein kinase [Source:UniProt/SPTREMBL;Acc:G4MTA2]	Serine/threonine- / dual-specificity protein kinase, catalytic domain;Protein kinase-like domain;"Protein kinase, catalytic domain";"Serine/threonine-protein kinase, active site";"Protein kinase, ATP binding site"	MGG_04660	2:1184262-1186458	345.343	45.7481	2.91625	4.78e-38	3.15e-36
MGG_04556	2677919	Alcohol dehydrogenase 1 [Source:UniProt/SPTREMBL;Acc:G4MS58]	Alcohol dehydrogenase GroES-like;"Alcohol dehydrogenase superfamily, zinc-type";"Alcohol dehydrogenase, zinc-type, conserved site";NAD(P)-binding domain;GroES-like;"Alcohol dehydrogenase, C-terminal"	MGG_04556	1:7220933-7222831	155.864	14.3273	3.44345	1.84e-21	6.97e-20
MGG_04465	2678163	Putative uncharacterized protein [Source:UniProt/SPTREMBL;Acc:G4MKK1]		MGG_04465	1:7408567-7409605	2767.09	878.048	1.656	2.76e-107	5.47e-105
MGG_04432	2678219	Cytochrome P450 51 [Source:UniProt/SPTREMBL;Acc:G4MZG5]	Cytochrome P450;"Cytochrome P450, conserved site";"Cytochrome P450, E-class, group IV"	MGG_04432	2:789546-797000	580.534	120.134	2.27274	6.48e-43	4.78e-41
MGG_04404	2677876	Pisatin demethylase [Source:UniProt/SPTREMBL;Acc:G4MKN0]	Cytochrome P450;"Cytochrome P450, E-class, group I"	MGG_04404	1:7503844-7505783	214.87	16.1873	3.73053	1.45e-31	7.99e-30
MGG_04378	2677775	Integral membrane protein [Source:UniProt/SPTREMBL;Acc:G4MZD1]	Protein of unknown function DUF2417	MGG_04378	2:686594-689013	85.051	33.3968	1.34862	0.00388743	0.0262891
MGG_04364	2678025	Putative uncharacterized protein [Source:UniProt/SPTREMBL;Acc:G4MZB3]		MGG_04364	2:630417-632544	46.7338	14.7354	1.66518	0.00634864	0.0393476
MGG_04362	2678023	Putative uncharacterized protein [Source:UniProt/SPTREMBL;Acc:G4MZ05]	LPS-induced tumor necrosis factor alpha factor	MGG_04362	2:625513-626923	690.962	130.679	2.40258	6.88e-56	6.64e-54
MGG_04340	2677583	Putative uncharacterized protein [Source:UniProt/SPTREMBL;Acc:G4NGE1]	Chloramphenicol acetyltransferase-like domain;Transferase	MGG_04340	6:1106702-1111439	658.011	274.355	1.26207	3.49e-14	9.01e-13
MGG_04339	2677582	Putative uncharacterized protein [Source:UniProt/SPTREMBL;Acc:G4NGE2]		MGG_04339	6:1106702-1111439	440.416	79.8948	2.46269	8.35e-38	5.47e-36
MGG_04336	2677579	Putative uncharacterized protein [Source:UniProt/SPTREMBL;Acc:G4NGE7]	Protein of unknown function DUF3445	MGG_04336	6:1133627-1135286	44.1138	12.2425	1.84933	0.00309912	0.0214335
MGG_04334	2677577	FAD binding domain-containing protein [Source:UniProt/SPTREMBL;Acc:G4NGE9]	Aromatic-ring hydroxylase-like;"Monooxygenase, FAD-binding"	MGG_04334	6:1141861-1144003	75.2009	15.8192	2.24907	1.17e-06	1.63e-05
MGG_04237	2677572	Putative uncharacterized protein [Source:UniProt/SPTREMBL;Acc:G4NFB6]	Cutinase	MGG_04237	6:1449687-1464563	145.898	53.0694	1.45901	2.77e-05	0.0003074
MGG_04213	2677439	Putative uncharacterized protein [Source:UniProt/SPTREMBL;Acc:G4NF45]	Zn(2)-C6 fungal-type DNA-binding domain;"Transcription factor, fungi"	MGG_04213	6:1537190-1540458	33.8149	2.83278	3.57737	1.31e-05	0.000153686
MGG_04212	2677438	L-ornithine 5-monooxygenase (L-ornithine N(5)-oxygenase) [Source:UniProt/SPTREMBL;Acc:G4NF43]	FAD-dependent pyridine nucleotide-disulphide oxidoreductase;L-lysine 6-monooxygenase/L-ornithine 5-monooxygenase	MGG_04212	6:1544835-1547533	552.43	269.885	1.03345	3.92e-07	5.9e-06
MGG_04209	2677435	Putative uncharacterized protein [Source:UniProt/SPTREMBL;Acc:G4NF88]		MGG_04209	6:1570844-1573818	37.3304	2.53522	3.88017	1.62e-06	2.21e-05
MGG_04117	2677607	Putative uncharacterized protein [Source:UniProt/SPTREMBL;Acc:G4NIU2]		MGG_04117	6:1911094-1918743	309.32	133.682	1.21029	1.04e-06	1.46e-05
MGG_04085	2677677	Putative uncharacterized protein [Source:UniProt/SPTREMBL;Acc:G4NGM6]	ATPase, AAA+ type, core;"ATPase, AAA-type, core"	MGG_04085	6:2017117-2021970	317.217	132.547	1.25897	1.66e-07	2.65e-06
MGG_04030	2677289	Putative uncharacterized protein [Source:UniProt/SPTREMBL;Acc:G4NGT7]	Drug/metabolite transporter;Domain of unknown function DUF250	MGG_04030	6:2177975-2188670	108.497	48.1691	1.17148	0.00761905	0.0461934
MGG_03920	2677458	Inositolphosphorylceramide-B C-26 hydroxylase [Source:UniProt/SPTREMBL;Acc:G4NH69]	Inositolphosphorylceramide-B hydroxylase;Cytochrome b5;Fatty acid hydroxylase;"Cytochrome b5, heme-binding site"	MGG_03920	6:2576922-2578740	1585.17	656.724	1.27128	9.1e-33	5.27e-31
MGG_03914	2677490	Putative uncharacterized protein [Source:UniProt/SPTREMBL;Acc:G4NH79]		MGG_03914	6:2601920-2604171	372.109	161.416	1.20494	9.9e-08	1.61e-06
MGG_03883	2677370	Alpha-1,2-mannosyltransferase alg-11 [Source:UniProt/SPTREMBL;Acc:G4NHB9]	Glycosyl transferase, family 1	MGG_03883	6:2715936-2718583	201.179	80.3543	1.32403	9.5e-06	0.000114601
MGG_03817	2677228	Metalloprotease 1 [Source:UniProt/SPTREMBL;Acc:G4NHJ9]	Peptidase M43, pregnancy-associated plasma-A;"Metallopeptidase, catalytic domain"	MGG_03817	6:2947965-2949909	45.9795	1.81984	4.65911	7.19e-09	1.31e-07
MGG_03675	2676597	Putative uncharacterized protein [Source:UniProt/SPTREMBL;Acc:G4N6S3]		MGG_03675	4:1053287-1055081	43.2305	6.96029	2.63483	2.5e-05	0.000279458
MGG_03667	2676536	FreB protein [Source:UniProt/SPTREMBL;Acc:G4N6T4]	FAD-binding 8;Ferredoxin reductase-type FAD-binding domain;"Ferric reductase, NAD binding";Flavoprotein transmembrane component	MGG_03667	4:1086797-1089946	70.0871	27.9695	1.32529	0.00781629	0.0473003
MGG_03601	2676684	Alpha-galactosidase [Source:UniProt/SPTREMBL;Acc:G4N7C6]	Glycoside hydrolase, superfamily;Raffinose synthase;Aldolase-type TIM barrel	MGG_03601	4:1309146-1314668	182.591	65.139	1.48702	1.17e-06	1.62e-05
MGG_03539	2676616	Putative uncharacterized protein [Source:UniProt/SPTREMBL;Acc:G4N7Q4]		MGG_03539	4:1541521-1542819	79.462	19.9018	1.99737	9.13e-06	0.000110581
MGG_03485	2676442	RNA polymerase II subunit A domain phosphatase [Source:UniProt/SPTREMBL;Acc:G4N817]	BRCT;NLI interacting factor;HAD-like domain;"FCP1-like phosphatase, phosphatase domain"	MGG_03485	4:1715363-1720084	77.4393	23.3336	1.73066	0.000178142	0.00173079
MGG_03470	2676812	Putative uncharacterized protein [Source:UniProt/SPTREMBL;Acc:G4N889]	Protein of unknown function DUF3176	MGG_03470	4:1755787-1758085	54.1122	3.36669	4.00655	4.76e-09	8.82e-08
MGG_03464	2676839	Putative uncharacterized protein [Source:UniProt/SPTREMBL;Acc:G4N896]		MGG_03464	4:1775609-1776569	738.541	223.822	1.72233	1.96e-32	1.11e-30
MGG_03446	2676478	Putative uncharacterized protein [Source:UniProt/SPTREMBL;Acc:G4N8B7]	Globin-like;"Globin, structural domain"	MGG_03446	4:1826589-1832655	311.145	123.264	1.33584	1.92e-08	3.36e-07
MGG_03404	2676951	Putative uncharacterized protein [Source:UniProt/SPTREMBL;Acc:G4N8M3]		MGG_03404	4:1998188-1999972	309.977	103.687	1.57993	5.15e-12	1.19e-10
MGG_03395	2676548	Putative uncharacterized protein [Source:UniProt/SPTREMBL;Acc:G4N8N4]		MGG_03395	4:2037325-2038229	16.131	1.02669	3.97376	0.00483395	0.0315641
MGG_03372	2676891	40S ribosomal protein S20 [Source:UniProt/SPTREMBL;Acc:G4N8W1]	Ribosomal protein S10;"Ribosomal protein S10, conserved site";"Ribosomal protein S10, eukaryotic/archaeal"	MGG_03372	4:2110235-2110670	3629.92	1774.97	1.03214	8.18e-39	5.56e-37
MGG_03360	2676844	Carboxylic acid transporter [Source:UniProt/SPTREMBL;Acc:G4N8X6]	Major facilitator superfamily;Major facilitator superfamily domain;"Major facilitator superfamily domain, general substrate transporter"	MGG_03360	4:2140566-2143545	189.169	12.8443	3.88048	1.03e-29	5.38e-28
MGG_03336	2676887	LEA domain-containing protein [Source:UniProt/SPTREMBL;Acc:G4N953]		MGG_03336	4:2217425-2218353	1461.96	589.749	1.30973	8.5e-33	4.94e-31
MGG_03327	2676654	Putative uncharacterized protein [Source:UniProt/SPTREMBL;Acc:G4N965]	MARVEL-like domain	MGG_03327	4:2244868-2246989	74.365	9.32577	2.99533	3.12e-09	5.87e-08
MGG_03316	2676670	Serin endopeptidase [Source:UniProt/SPTREMBL;Acc:G4N980]	Peptidase S8, subtilisin, Asp-active site;"Peptidase S8A, DUF1034 C-terminal";"Peptidase S8/S53, subtilisin/kexin/sedolisin";"Peptidase S8, subtilisin, Ser-active site";"Peptidase S8, subtilisin, His-active site";"Peptidase S8, subtilisin-related"	MGG_03316	4:2287529-2293218	47.348	12.2098	1.95526	0.00108374	0.00866995
MGG_03301	2677015	Putative uncharacterized protein [Source:UniProt/SPTREMBL;Acc:G4N9F1]	Acyl-CoA N-acyltransferase;GCN5-related N-acetyltransferase (GNAT) domain	MGG_03301	4:2342014-2343226	222.006	56.2274	1.98125	8.79e-14	2.21e-12
MGG_03251	2676407	40S ribosomal protein S8 [Source:UniProt/SPTREMBL;Acc:G4N9V2]	Ribosomal protein S8e/ribosomal biogenesis NSA2;Ribosomal protein S8e	MGG_03251	4:2547752-2549050	874.617	430.243	1.0235	4.04e-10	8.28e-09
MGG_03218	2676417	Putative uncharacterized protein [Source:UniProt/SPTREMBL;Acc:G4N9Z0]	Calcipressin	MGG_03218	4:2655982-2657724	259.644	68.3558	1.9254	4.53e-15	1.24e-13
MGG_03208	2676752	Glycolipid-anchored surface protein 5 [Source:UniProt/SPTREMBL;Acc:G4NAB0]	Glycoside hydrolase, superfamily;"Glycoside hydrolase, subgroup, catalytic domain";Glycolipid anchored surface protein GAS1	MGG_03208	4:2686770-2689647	286.065	97.5691	1.55185	6.81e-11	1.48e-09
MGG_03193	2676466	60S ribosomal protein L3 [Source:UniProt/SPTREMBL;Acc:G4NAD3]	Ribosomal protein L3;"Ribosomal protein L3, conserved site";"Translation elongation/initiation factor/Ribosomal, beta-barrel"	MGG_03193	4:2754989-2756429	675.275	328.781	1.03835	1.59e-08	2.82e-07
MGG_03123	2676920	MATE efflux family protein subfamily [Source:UniProt/SPTREMBL;Acc:G4N5Y3]	Multi antimicrobial extrusion protein	MGG_03123	4:2991616-2995362	60.1971	9.26415	2.69996	7.98e-07	1.15e-05
MGG_03038	2682591	Putative uncharacterized protein [Source:UniProt/SPTREMBL;Acc:G4NKS4]	NB-ARC	MGG_03038	7:557561-560354	27.2782	3.11735	3.12936	0.000524927	0.00457057
MGG_02967	2682520	Phosphoglycerate mutase [Source:UniProt/SPTREMBL;Acc:G4NLA6]	Histidine phosphatase superfamily, clade-1	MGG_02967	7:808333-813060	49.5695	8.41877	2.55777	2.67e-05	0.000296795
MGG_02908	2682461	Putative uncharacterized protein [Source:UniProt/SPTREMBL;Acc:G5EH75]		MGG_02908	7:1067713-1069819	616.675	195.392	1.65814	3.57e-25	1.59e-23
MGG_02893	2682446	Putative uncharacterized protein [Source:UniProt/SPTREMBL;Acc:G5EH00]		MGG_02893	7:1117668-1118133	1444.29	630.859	1.19497	2.27e-25	1.03e-23
MGG_02722	2682322	Putative uncharacterized protein [Source:UniProt/SPTREMBL;Acc:G5EGX1]	Major facilitator superfamily;"Sugar transporter, conserved site";Major facilitator superfamily domain;"Major facilitator superfamily domain, general substrate transporter"	MGG_02722	7:1744409-1746399	225.252	110.327	1.02975	0.0015845	0.0120115
MGG_02717	2682317	Putative uncharacterized protein [Source:UniProt/SPTREMBL;Acc:G4NJ83]	Protein of unknown function DUF1517	MGG_02717	7:1762677-1772858	18.0719	2.64709	2.77127	0.00819698	0.0491296
MGG_02709	2682309	Putative uncharacterized protein [Source:UniProt/SPTREMBL;Acc:G5EHJ4]	Protein of unknown function DUF1348	MGG_02709	7:1786998-1788153	411.339	54.5213	2.91544	6.65e-45	5.21e-43
MGG_02654	2682785	Putative uncharacterized protein [Source:UniProt/SPTREMBL;Acc:G4NJH1]		MGG_02654	7:2048131-2050752	111.299	14.7614	2.91454	3.4e-13	8.27e-12
MGG_02638	2682854	Putative uncharacterized protein [Source:UniProt/SPTREMBL;Acc:G4NJJ0]		MGG_02638	7:2101587-2103317	365.286	41.2759	3.14565	5.4e-44	4.17e-42
MGG_02574	2682744	Putative uncharacterized protein [Source:UniProt/SPTREMBL;Acc:G5EGX8]		MGG_02574	7:2332216-2336966	138.386	52.7886	1.3904	9.33e-05	0.000952661
MGG_02573	2682743	Beta-1,3-glucan-binding protein [Source:UniProt/SPTREMBL;Acc:G4NJV6]	Concanavalin A-like lectin/glucanase;"Concanavalin A-like lectin/glucanase, subgroup";"Glycoside hydrolase, family 16"	MGG_02573	7:2339584-2342539	201.922	62.9935	1.68052	2.1e-09	4.01e-08
MGG_02531	2682834	Minor extracellular protease vpr [Source:UniProt/SPTREMBL;Acc:G5EHB5]	Peptidase S8, subtilisin, Asp-active site;"Peptidase S8/S53, subtilisin/kexin/sedolisin";"Peptidase S8, subtilisin, Ser-active site";"Peptidase S8, subtilisin, His-active site";"Peptidase S8, subtilisin-related";"Protease-associated domain, PA"	MGG_02531	7:2485121-2489008	84.1681	2.19328	5.26211	1.69e-16	5.09e-15
MGG_02503	2681600	Glucose-regulated protein [Source:UniProt/SPTREMBL;Acc:G4MKA5]	Heat shock protein 70, conserved site;Heat shock protein 70	MGG_02503	1:2129132-2131785	341.644	167.864	1.0252	8.89e-05	0.000910436
MGG_02410	2681507	Erythrocyte band 7 integral membrane protein [Source:UniProt/SPTREMBL;Acc:G4MRF6]	Band 7 protein;Stomatin	MGG_02410	1:1753494-1755243	251.109	63.0812	1.99303	1.77e-15	4.99e-14
MGG_02402	2681499	Putative uncharacterized protein [Source:UniProt/SPTREMBL;Acc:G4MRE5]		MGG_02402	1:1726886-1727219	194.863	35.4708	2.45776	3.25e-17	1.02e-15
MGG_02400	2681497	Pirin [Source:UniProt/SPTREMBL;Acc:G4MRE2]	Pirin, C-terminal;RmlC-like jelly roll fold;"Pirin, N-terminal";"Cupin, RmlC-type";Pirin	MGG_02400	1:1719464-1721023	108.991	48.5461	1.16678	0.00761905	0.0461934
MGG_02347	2681444	Putative uncharacterized protein [Source:UniProt/SPTREMBL;Acc:G4MQL4]		MGG_02347	1:1485176-1485927	347.458	92.4356	1.91032	1.71e-19	5.94e-18
MGG_02346	2681443	Putative uncharacterized protein [Source:UniProt/SPTREMBL;Acc:G4MQL3]	Major facilitator superfamily domain;"Major facilitator superfamily domain, general substrate transporter";General substrate transporter	MGG_02346	1:1481367-1483740	27.6571	5.15168	2.42454	0.0047314	0.0309752
MGG_02273	2681370	Putative uncharacterized protein [Source:UniProt/SPTREMBL;Acc:G4MQ36]		MGG_02273	1:1225924-1226720	252.204	0	NA	1.67e-59	1.76e-57
MGG_02254	2681351	Putative uncharacterized protein [Source:UniProt/SPTREMBL;Acc:G4MQ20]		MGG_02254	1:1156145-1160798	228.094	112.413	1.02082	0.0017154	0.0128826
MGG_02158	2681069	Plasma membrane iron permease [Source:UniProt/SPTREMBL;Acc:G4MP59]	Iron permease FTR1	MGG_02158	1:756485-757969	82.2887	26.3419	1.64333	0.000301066	0.00279278
MGG_02157	2681068	Putative uncharacterized protein [Source:UniProt/SPTREMBL;Acc:G4MP58]		MGG_02157	1:753940-755657	249.156	38.1067	2.70893	6.7e-25	2.98e-23
MGG_01993	2681112	Putative uncharacterized protein [Source:UniProt/SPTREMBL;Acc:G4MMD6]		MGG_01993	1:167121-167618	32.179	0.691274	5.54072	4.87e-07	7.22e-06
MGG_01945	2681160	Putative uncharacterized protein [Source:UniProt/SPTREMBL;Acc:G4NG00]		MGG_01945	6:582473-583260	72.455	14.7468	2.29668	1.23e-06	1.71e-05
MGG_01944	2681159	Putative uncharacterized protein [Source:UniProt/SPTREMBL;Acc:G4NG01]		MGG_01944	6:584259-585598	591.402	11.5188	5.68208	4.35e-118	9.62e-116
MGG_01943	2681158	Cutinase [Source:UniProt/SWISSPROT;Acc:P30272]	Cutinase, monofunctional;Cutinase	CUT1	6:586170-587108	15.7537	0.273928	5.84575	0.00215151	0.0156676
MGG_01924	2681139	Benzoate 4-monooxygenase cytochrome P450 [Source:UniProt/SPTREMBL;Acc:G4NG14]	Cytochrome P450;"Cytochrome P450, conserved site";"Cytochrome P450, E-class, group IV"	MGG_01924	6:636875-639229	21.5194	0.614415	5.13028	0.000142831	0.00140588
MGG_01851	2679659	Putative uncharacterized protein [Source:UniProt/SPTREMBL;Acc:G4MWA4]		MGG_01851	2:5093855-5096768	79.2909	28.0156	1.50092	0.0017352	0.0129881
MGG_01783	2679221	Putative uncharacterized protein [Source:UniProt/SPTREMBL;Acc:G4MVR4]	Pyrimidine 5-nucleotidase;"HAD-superfamily hydrolase, subfamily IA, variant 3";HAD-like domain	MGG_01783	2:4817424-4820117	86.4587	33.4218	1.37122	0.0029994	0.0208077
MGG_01778	2679216	Aflatoxin efflux pump [Source:UniProt/SPTREMBL;Acc:G4MVQ9]	Major facilitator superfamily;Major facilitator superfamily domain;"Major facilitator superfamily domain, general substrate transporter"	MGG_01778	2:4795856-4799722	28.4729	4.65331	2.61326	0.00135506	0.0105524
MGG_01764	2679492	Putative uncharacterized protein [Source:UniProt/SPTREMBL;Acc:G4MVP2]	Polysaccharide lyase	MGG_01764	2:4753581-4756325	211.896	9.16023	4.53183	6.34e-37	4.04e-35
MGG_01665	2679342	Protein FYV10 [Source:UniProt/SWISSPROT;Acc:A4RK04]	CTLH/CRA C-terminal to LisH motif domain;LisH dimerisation motif;"CTLH, C-terminal LisH motif";"Ran binding protein-like, CRA domain"	FYV10	2:4386159-4391113	164.775	73.8975	1.1569	0.00099001	0.00802826
MGG_01662	2679339	4-aminobutyrate aminotransferase [Source:UniProt/SPTREMBL;Acc:G4MUF4]	Pyridoxal phosphate-dependent transferase, major region, subdomain 2;Aminotransferase class-III;"Pyridoxal phosphate-dependent transferase, major domain";"4-aminobutyrate aminotransferase, eukaryotic";"Pyridoxal phosphate-dependent transferase, major region, subdomain 1"	MGG_01662	2:4375149-4381304	367.347	164.825	1.15621	6.23e-07	9.1e-06
MGG_01655	2679332	Copper radical oxidase [Source:UniProt/SPTREMBL;Acc:G4MUE7]	Immunoglobulin E-set;"Galactose oxidase, beta-propeller";"Galactose oxidase/kelch, beta-propeller";"Glyoxal oxidase, N-terminal";Immunoglobulin-like fold;Domain of unknown function DUF1929;Carbohydrate-binding WSC;"Carbohydrate-binding WSC, subgroup"	MGG_01655	2:4352881-4356877	194.158	85.1795	1.18865	0.000209784	0.0020088
MGG_01575	2679521	Putative uncharacterized protein [Source:UniProt/SPTREMBL;Acc:G4MTV2]	Chitin synthesis regulation, Congo red resistance, RCR protein	MGG_01575	2:4062797-4064128	1006.79	277.145	1.86105	6.45e-51	5.78e-49
MGG_01569	2679515	Minor allergen Alt a 7 [Source:UniProt/SPTREMBL;Acc:G4MTI8]	Flavodoxin/nitric oxide synthase;Flavoprotein WrbA;NADPH-dependent FMN reductase	MGG_01569	2:4038813-4040535	438.469	119.305	1.87782	1.93e-23	7.95e-22
MGG_01534	2679392	Putative uncharacterized protein [Source:UniProt/SPTREMBL;Acc:G4MTF0]	Cyclin-like	MGG_01534	2:3924050-3929073	76.5713	18.56	2.04461	9.82e-06	0.000118264
MGG_01490	2679799	Putative uncharacterized protein [Source:UniProt/SPTREMBL;Acc:G4MSY8]	DJ-1 domain, InhA-type	MGG_01490	2:3762010-3763922	1928.8	441.551	2.12705	2.02e-124	4.95e-122
MGG_01489	2679798	Putative uncharacterized protein [Source:UniProt/SPTREMBL;Acc:G4MSY7]	Armadillo-type fold;Hamartin	MGG_01489	2:3757573-3761543	166.396	45.8436	1.85983	1.3e-09	2.55e-08
MGG_01471	2679247	Import inner membrane translocase subunit tim-21 [Source:UniProt/SPTREMBL;Acc:G4MSK6]	Mitochondrial inner membrane translocase complex, subunit Tim21	MGG_01471	2:3686390-3687878	148.28	63.5696	1.22192	0.000636171	0.00542404
MGG_01463	2679239	Phosphate metabolism protein 7 [Source:UniProt/SPTREMBL;Acc:G4MSJ5]	Protein of unknown function DUF3779, phosphate metabolism;Domain of unknown function DUF221	MGG_01463	2:3625258-3629631	107.042	37.301	1.52089	0.000139249	0.00137301
MGG_01461	2679713	Putative uncharacterized protein [Source:UniProt/SPTREMBL;Acc:G4MSJ2]	Protein of unknown function DUF1774, fungi	MGG_01461	2:3617592-3619879	1609.2	579.738	1.47287	2.99e-48	2.58e-46
MGG_01400	2679227	Putative uncharacterized protein [Source:UniProt/SPTREMBL;Acc:G4MZH9]	F-box domain, cyclin-like	MGG_01400	2:3405582-3407020	57.9695	20.5696	1.49478	0.00822507	0.0492456
MGG_01370	2679148	Vacuolar protein sorting-associated protein 70 [Source:UniProt/SPTREMBL;Acc:G4MZ32]	Transferrin receptor-like, dimerisation domain;"Protease-associated domain, PA";Peptidase M28	MGG_01370	2:3288274-3291422	56.1544	19.5122	1.52502	0.00539272	0.034445
MGG_01349	2679126	Putative uncharacterized protein [Source:UniProt/SPTREMBL;Acc:G4MYP6]	Nicotinamide N-methyltransferase, putative	MGG_01349	2:3206528-3208352	102.022	16.9309	2.59115	1.6e-10	3.38e-09
MGG_01300	2679581	L-galactonate dehydratase [Source:UniProt/SPTREMBL;Acc:G4MY85]	Mandelate racemase/muconate lactonizing enzyme, C-terminal;"Mandelate racemase/muconate lactonizing enzyme, conserved site";Mandelate racemase/muconate lactonizing enzyme	MGG_01300	2:3031762-3033218	346.141	143.82	1.2671	3.29e-08	5.64e-07
MGG_01270	2679654	2,4-dihydroxyhept-2-ene-1,7-dioic acid aldolase [Source:UniProt/SPTREMBL;Acc:G4MY45]	Pyruvate/Phosphoenolpyruvate kinase;Aldehyde-lyase domain	MGG_01270	2:2910106-2912200	66.5787	25.5554	1.38143	0.00830453	0.0496424
MGG_01229	2679431	Putative uncharacterized protein [Source:UniProt/SPTREMBL;Acc:G4MXJ3]		MGG_01229	2:2765032-2766021	945.205	447.835	1.07766	8.93e-13	2.12e-11
MGG_01113	2674131	40S ribosomal protein S10-A [Source:UniProt/SPTREMBL;Acc:G4NC88]	Plectin/S10, N-terminal	MGG_01113	5:480599-481967	1004.52	473.299	1.08568	1e-13	2.51e-12
MGG_01096	2675098	Glucoamylase [Source:UniProt/SPTREMBL;Acc:G4NCF7]	Six-hairpin glycosidase;"Glucoamylase, starch-binding";Carbohydrate-binding-like fold;Glycoside hydrolase family 15;Glucoamylase;Immunoglobulin-like fold;Alpha amylase;Carbohydrate binding module family 20;Six-hairpin glycosidase-like	MGG_01096	5:522193-525898	73.3003	19.5795	1.90448	5.49e-05	0.000582483
MGG_01069	2675073	Putative uncharacterized protein [Source:UniProt/SPTREMBL;Acc:G4NCI9]		MGG_01069	5:625016-630579	519.433	259.375	1.0019	3.72e-06	4.79e-05
MGG_01061	2674731	Coproporphyrinogen III oxidase [Source:UniProt/SPTREMBL;Acc:G4NCJ7]	Coproporphyrinogen III oxidase, aerobic	MGG_01061	5:645095-646601	3928.57	1598.47	1.29731	2.86e-83	3.85e-81
MGG_01042	2675011	Putative uncharacterized protein [Source:UniProt/SPTREMBL;Acc:G4NCS3]	Zinc finger, RING/FYVE/PHD-type;"Zinc finger, MIZ-type";E3 SUMO-protein ligase Nse2 (Mms21)	MGG_01042	5:701768-706964	63.5799	22.7496	1.48273	0.00445788	0.0293635
MGG_01041	2674380	Cellulose signaling associated protein ENVOY [Source:UniProt/SPTREMBL;Acc:G4NCS4]	PAS	MGG_01041	5:707747-711666	590.173	160.778	1.87607	3.58e-31	1.91e-29
MGG_00978	2675199	Putative uncharacterized protein [Source:UniProt/SPTREMBL;Acc:G4ND45]	Protein of unknown function DUF2951;t-SNARE;"Syntaxin, N-terminal";Target SNARE coiled-coil domain	MGG_00978	5:944221-946166	597.039	201.609	1.56627	1.11e-21	4.23e-20
MGG_00947	2674510	Putative uncharacterized protein [Source:UniProt/SPTREMBL;Acc:G4NDD1]		MGG_00947	5:1033476-1037138	221.193	40.0982	2.4637	2.2e-19	7.6e-18
MGG_00858	2674973	Putative uncharacterized protein [Source:UniProt/SPTREMBL;Acc:G4NDZ7]		MGG_00858	5:1360438-1362916	217.266	103.347	1.07197	0.000823595	0.00682097
MGG_00835	2674810	Flotillin domain-containing protein [Source:UniProt/SPTREMBL;Acc:G4NE27]	Band 7 protein	MGG_00835	5:1452584-1454324	61.0559	12.1797	2.32565	1.03e-05	0.000124133
MGG_00787	2674849	Putative uncharacterized protein [Source:UniProt/SPTREMBL;Acc:G4NED5]		MGG_00787	5:1620248-1621721	19.4425	1.45774	3.73741	0.00171765	0.0128867
MGG_00786	2674843	Putative uncharacterized protein [Source:UniProt/SPTREMBL;Acc:G4NED7]	MARVEL-like domain	MGG_00786	5:1622310-1624307	91.3259	36.6912	1.31559	0.00309313	0.0214052
MGG_00777	2674320	Putative uncharacterized protein [Source:UniProt/SPTREMBL;Acc:G4NEK2]		MGG_00777	5:1664653-1666655	2344.68	1141.09	1.03898	3.95e-26	1.83e-24
MGG_00758	2674748	Geranylgeranyl pyrophosphate synthase [Source:UniProt/SPTREMBL;Acc:G4NEM8]	Terpenoid synthase;Polyprenyl synthetase;Polyprenyl synthetase-related	MGG_00758	5:1742153-1746463	90.1177	37.7503	1.25532	0.00550174	0.0349435
MGG_00750	2674859	Cytochrome b-245 heavychain subunit beta [Source:UniProt/SPTREMBL;Acc:G4NEN6]	Ferredoxin reductase-type FAD-binding domain;FAD-binding 8;"Ferric reductase, NAD binding";Flavoprotein transmembrane component;Riboflavin synthase-like beta-barrel	MGG_00750	5:1770019-1773084	243.197	87.6143	1.47289	1.96e-08	3.43e-07
MGG_00683	2675010	Endoplasmic oxidoreductin-1 [Source:UniProt/SPTREMBL;Acc:G4NAY1]	Endoplasmic reticulum oxidoreductin 1	MGG_00683	5:2005411-2009787	192.202	53.977	1.83221	9.51e-11	2.04e-09
MGG_00634	2674909	Nitrite reductase [Source:UniProt/SPTREMBL;Acc:G4NB36]	FAD-dependent pyridine nucleotide-disulphide oxidoreductase;Nitrite/sulphite reductase 4Fe-4S domain;"Nitrite/sulphite reductase, hemoprotein beta-component, ferrodoxin-like";"Pyridine nucleotide-disulphide oxidoreductase, NAD-binding domain";Rieske [2Fe-2S] iron-sulphur domain;BFD-like [2Fe-2S]-binding domain;"Pyridine nucleotide-disulphide oxidoreductase, FAD/NAD(P)-binding domain";Nitrite/sulp…	MGG_00634	5:2177712-2182105	97.9709	34.3903	1.51035	0.000389934	0.00351595
MGG_00633	2674928	Potassium:hydrogen antiporter [Source:UniProt/SPTREMBL;Acc:G4NB37]	Cation/H+ exchanger	MGG_00633	5:2183032-2186749	203.046	75.6658	1.42409	7.59e-07	1.1e-05
MGG_00631	2674216	Putative uncharacterized protein [Source:UniProt/SPTREMBL;Acc:G4NB41]		MGG_00631	5:2201940-2204934	31.9417	6.25751	2.35178	0.00293555	0.0203772
MGG_00592	2674446	Cell wall glucanosyltransferase [Source:UniProt/SPTREMBL;Acc:G4NBA2]	Concanavalin A-like lectin/glucanase;"Glycoside hydrolase, family 16, CRH1, predicted";"Concanavalin A-like lectin/glucanase, subgroup";"Glycoside hydrolase, family 16"	MGG_00592	5:2377016-2379179	2411.73	960.566	1.32811	4.71e-55	4.46e-53
MGG_00552	2674464	Acid phosphatase [Source:UniProt/SPTREMBL;Acc:G4NBF7]	Phosphoesterase	MGG_00552	5:2501276-2502963	104.042	16.5542	2.6519	6.46e-11	1.41e-09
MGG_00548	2674481	CTR2 short splice [Source:UniProt/SPTREMBL;Acc:G4NBG1]	Ctr copper transporter	MGG_00548	5:2510120-2513370	1760.33	763.581	1.20499	3.5e-31	1.88e-29
MGG_00546	2674571	60S ribosomal protein L44 [Source:UniProt/SPTREMBL;Acc:G4NBG4]	Ribosomal protein L44e;"Ribosomal protein, zinc-binding domain"	MGG_00546	5:2514271-2514697	5442.45	2704.52	1.00888	4.08e-53	3.77e-51
MGG_00495	2674846	Putative uncharacterized protein [Source:UniProt/SPTREMBL;Acc:G4NBS5]		MGG_00495	5:2709111-2712666	53.6131	15.0819	1.82977	0.00145611	0.011181
MGG_00494	2674824	Transcriptional regulatory protein Pro-1 [Source:UniProt/SPTREMBL;Acc:G4NBS6]	Protein of unknown function DUF3468;Zn(2)-C6 fungal-type DNA-binding domain	MGG_00494	5:2714869-2718294	123.416	17.7769	2.79545	1.3e-13	3.25e-12
MGG_00490	2674151	Putative uncharacterized protein [Source:UniProt/SPTREMBL;Acc:G4NBT0]		MGG_00490	5:2732314-2734254	101.77	23.9332	2.08823	1.51e-07	2.42e-06
MGG_00443	2674478	Putative uncharacterized protein [Source:UniProt/SPTREMBL;Acc:G4NC38]		MGG_00443	5:2881916-2882618	4192.24	1791.02	1.22694	5.62e-76	6.9e-74
MGG_00432	2674275	Putative uncharacterized protein [Source:UniProt/SPTREMBL;Acc:G4NCA6]		MGG_00432	5:2911198-2912691	4238.25	1720.27	1.30083	2.28e-90	3.25e-88
MGG_00409	2674882	Putative uncharacterized protein [Source:UniProt/SPTREMBL;Acc:G4NCD4]		MGG_00409	5:2979449-2980351	3496.96	414.057	3.0782	0	0
MGG_00399	2674926	Putative uncharacterized protein [Source:UniProt/SPTREMBL;Acc:G4NCE4]	Protein of unknown function DUF833	MGG_00399	5:3004585-3010486	105.979	33.1815	1.67533	3.19e-05	0.000350959
MGG_00395	2674180	Putative uncharacterized protein [Source:UniProt/SPTREMBL;Acc:G4NCE8]		MGG_00395	5:3012966-3016099	156.139	27.2076	2.52075	1.68e-14	4.44e-13
MGG_00343	2675000	Putative uncharacterized protein [Source:UniProt/SPTREMBL;Acc:G4NCR1]	Phospholipid/glycerol acyltransferase	MGG_00343	5:3191169-3194347	79.6269	16.0722	2.30869	7.56e-07	1.09e-05
MGG_00306	2674208	Putative uncharacterized protein [Source:UniProt/SPTREMBL;Acc:G4ND10]		MGG_00306	5:3329657-3332992	56.7654	18.4373	1.62238	0.00342065	0.0234132
MGG_00283	2674516	Putative uncharacterized protein [Source:UniProt/SPTREMBL;Acc:G4ND93]		MGG_00283	5:3423330-3424264	7478.15	3121.05	1.26065	3.18e-145	9.96e-143
MGG_00273	2674579	Putative uncharacterized protein [Source:UniProt/SPTREMBL;Acc:G4NDA3]		MGG_00273	5:3454039-3454577	298.392	59.2377	2.33262	9.7e-24	4.08e-22
MGG_00225	2674890	Putative uncharacterized protein [Source:UniProt/SPTREMBL;Acc:G4NDL1]		MGG_00225	5:3603320-3604104	64.4833	0.212069	8.24825	2.73e-14	7.15e-13
MGG_00220	2674858	NADP-dependent alcohol dehydrogenase 6 [Source:UniProt/SPTREMBL;Acc:G4NDL7]	Alcohol dehydrogenase GroES-like;"Alcohol dehydrogenase, C-terminal";"Alcohol dehydrogenase superfamily, zinc-type";"Alcohol dehydrogenase, zinc-type, conserved site";NAD(P)-binding domain;GroES-like	MGG_00220	5:3614593-3616311	131.178	42.346	1.63123	3.47e-06	4.48e-05
MGG_00198	2674580	Flavohemoglobin [Source:UniProt/SPTREMBL;Acc:G4NDV3]	Ferredoxin reductase-type FAD-binding domain;"Oxidoreductase, FAD-binding domain";"Globin, subset";Flavoprotein pyridine nucleotide cytochrome reductase;"Globin, structural domain";Globin-like;Riboflavin synthase-like beta-barrel	MGG_00198	5:3757483-3759307	3823.86	1309.31	1.54622	4.09e-126	1.02e-123
MGG_00150	2675219	Putative uncharacterized protein [Source:UniProt/SPTREMBL;Acc:G4NE64]	Actin cortical patch SUR7/pH-response regulator PalI;"Major facilitator superfamily domain, general substrate transporter"	MGG_00150	5:3939274-3941260	2400.74	594.481	2.01378	1.75e-139	5.05e-137
MGG_00112	2674800	Putative uncharacterized protein [Source:UniProt/SPTREMBL;Acc:G4NEG4]		MGG_00112	5:4094665-4096047	138.194	9.74255	3.82625	1.05e-21	4.02e-20
MGG_00110	2674360	Putative uncharacterized protein [Source:UniProt/SPTREMBL;Acc:G4NEG7]	Esterase, SGNH hydrolase-type, subgroup;"Esterase, SGNH hydrolase-type"	MGG_00110	5:4105389-4107074	54.2361	3.29475	4.04101	4.76e-09	8.82e-08
MGG_00071	2675076	Putative uncharacterized protein [Source:UniProt/SPTREMBL;Acc:G4NER4]		MGG_00071	5:4227025-4228442	110.372	39.4842	1.48303	0.000180698	0.00175184
MGG_00067	2675060	Glycerol-3-phosphate dehydrogenase [NAD+] [Source:UniProt/SWISSPROT;Acc:Q5G5B9]	Glycerol-3-phosphate dehydrogenase, NAD-dependent, N-terminal;"Glycerol-3-phosphate dehydrogenase, NAD-dependent";"Glycerol-3-phosphate dehydrogenase, NAD-dependent, C-terminal";"6-phosphogluconate dehydrogenase, C-terminal-like";NAD(P)-binding domain;"Dehydrogenase, multihelical"	MGG_00067	5:4237659-4239835	216.265	87.2751	1.30916	6.81e-06	8.43e-05
MGG_00052	2674373	Putative uncharacterized protein [Source:UniProt/SPTREMBL;Acc:G4NET4]		MGG_00052	5:4285745-4286420	2463.82	599.875	2.03816	1.76e-146	5.67e-144
MGG_00050	2675119	Putative uncharacterized protein [Source:UniProt/SPTREMBL;Acc:G4NET6]	Six-hairpin glycosidase-like;"Glycoside hydrolase, family 1";Alpha-L-fucosidase	MGG_00050	5:4288790-4293490	13.2336	0.911298	3.86014	0.00655785	0.0404885
